# Supplementary material for: Genome-Wide Analysis of Trehalose-6-Phosphate Phosphatases (TPP) Gene Family in Potato (Solanum tuberosum) Reveals Functional Divergence Under Stress
Source: Plants (Basel). 2025 Oct 29;14(21):3300. doi: 10.3390/plants14213300 (PMC12608325; doi:10.3390/plants14213300)
Supplement: Supplementary file 1 [file plants-14-03300-s001.zip]

Archive with 10 entries (10 files):
- Figure S1.jpg
- Figure S2.jpg
- Figure S3.jpg
- Supplemental figure legends.pdf
- Table S1.  StTPPs sequence information.xlsx
- Table S2. The value of Ka_Ks in syntenic analysis.xlsx
- Table S3. Transcription factors regulation prediction results .xlsx
- Table S4. Transcriptome data of StTPP genes expression pattern from Spud DB.xlsx
- Table S5. Accession numbers of transcriptomic data from Spud DB.xlsx
- Table S6. Primers used in this exprement.xlsx
