# Supplementary material for: Genome-Wide Analysis of Trehalose-6-Phosphate Phosphatases (TPP) Gene Family in Potato (Solanum tuberosum) Reveals Functional Divergence Under Stress
Source: Plants (Basel). 2025 Oct 29;14(21):3300. doi: 10.3390/plants14213300 (PMC12608325; doi:10.3390/plants14213300)
Supplement: Supplementary file 1 [file plants-14-03300-s001.zip › Table S1. StTPPs sequence information.xlsx]

## Sheet: StTPP CDS sequence
Name	Locus ID (V6)	Sequence (5'-3')
StTPP1	Soltu.DM.03G015270.1	ATGGACCTGAAATCAAATACATCCCCTGTTGTCACCGATCCTGCCCCACTGACTCCGTCCAGATTGGGCATCCACTCAGCTTTGATGCCATACCCTCCGGCTGGGCCAACTTTCTCTCCCACGCTCTTCCTTACTATCCCAAGGAAGAAGCCTGGAATTCTAGATGATGTTAGATCAAACACTTGGTTGGTGGATGCCATGAAATCTTCATCTCCTACACATAGAAAGAAAAGTAAGGATTCCACTGCTGAATTAGCATCAAATGAAAATGATCTTGCCTACCGCATATGGATGCTCAAGTATCCGTCGGCACTTTCATCATTTGAGCAAATCACAAATTATGCAAAAGGCAAAAGAATAGCACTTTTTCTGGACTATGATGGGACTTTATCACCAATT…
StTPP2	Soltu.DM.03G022770.1	ATGAGAGAAAATTTGACAAGGTGGTTTTGCCAGGCTATGGGATTCCAGAATGGGCTGGCTAGGACTCAAAGAATTGAGTCCATTTCAAAAGCAACTAAGCTTAACAAGACTGAGCCCAAGGAAGAATCTAAGCCTGCTGACCAAATGGACATTTCTTGGTTGGAAGAGCATCCTTCAGCATTGAGCTCTTTCGAGGAGATGATGGACGCAGCAAAGGGGAAATGGGTTGTAGTGTTTTTAGATTATGATGGGACTTTATCGCCAATTGTGAATGATCCTGAACGTGCCTTCATGTCTGATATGATGCGCTCAGCTGTAGGTGATGTTGCAAAACTCTATCCAACAGCTATAATAAGTGGAAGAAGTCGACAGAAGGTTTATGGTTTTGTAAAGTTGGAT…
StTPP3	Soltu.DM.04G021620.1	ATGACTCAGCAGAATGTGGTAGTATCTGATCCCAAATCCGGTATTAATCTGACAATACCGGTATCGAACTCGTCGGCGTTATTCACGACGGCAGCTCAGAAGCCGCCGCCGGGGCCGGGGCCGGGGAGTTGTATAACTATTTCAAGAAAGACACTTGTTGAAATTAATGGGAATAATAGTGCTAGAATCAATTCTTGGGTTGAATCAATGAGAGCTTCCTCTCCTACTCATCATAAGTCCAGTCCTGCTCTTTCAGATGACTTGAATTCTTGGATGGTGCAACATCCATCAGCACTGGATATGTTTGAGCAGATAATCAGTGCTTCAAAGGGAAAACAAATTGTGATGTTTTTAGACTATGATGGCACTCTTTCCCCCATTGTTGAAGATCCTGATCAA…
StTPP4	Soltu.DM.04G029210.1	ATGACTAATCAGAATGTGATAATTTCTGACCCGAGATCAGGATTTGACTCTTCACTCTTATCATTCTCCCCGGCCGTTCCCGGTCCACTACCGCAGCCCGGGAGATTTATCGCTGTTCCAGCGAAGAAATCATTCAAAAATATTGATTCTACTGATGCAACTAGAATCACTGCTTTACTTGATTCCATGAGAGCTTCTTCTCCAACTCGAAGATCCTCAGAAACTGAAAATCTCAAGTCCTGGATTGATCATCATCCTTCAGCTCTGAATATGTTCGATGAAATTATAAATTCTTCGAAAGGAAAACAAATTGTAGTGTTTTTGGATTATGATGGTACATTGTCTCCCATTGTTGATGATCCTGATAAAGCCTTCATGACTTCTGAGATGAGGGAAGCA…
StTPP5	Soltu.DM.04G037760.1	ATGGGATTGGCAAAACTCGATGGAAATGATTTCTCCATTGAGTATGCTACTTGGCTGGTGGAGCATCCTTGTGCATTGGAAAAATTTGAAGAAATGATGAACATAGGAAAAGGGAAAAAAATAGTAATATTGTTGGATTATGATGGAACTTTGTCTGATATTGTGCCCAATCCTGAAGAAGCTTTCATGACTGACAAGATGAGAATGGTGCTAGGTGAAGTTGCTAATCGATTTCCTACAGTAATTATCAGTGGACGAAAACGTGAAAGGGTACAAGATTTTGTAAAATTGAAAAATGTTTATTATGCTGGAAGTCATGGGCTTGATATTGAAGTTCCCTTGTATTCAACAAATTCAAATGAAAAGGATAACAAAGTTGTTTTCTATCAACCTGCGATA…
StTPP6	Soltu.DM.04G037770.1	ATGGGATTGGCAAGACTCTCATCGATTGAAGATGGAAATGATTTCTCAATTGAGTATGCTTCTTGGCTGGTGGAGCATCCTTGTGCATTGGAAAAATTTGAAGAAATGATGAAAATAGCAAAAGGGAAAAAGATAGTAATATTCTTGGATTATGATGGCACTTTGTCTGATATTGTGCCCAACCCTGAAGAAGCTTTTATGACTGACAAGATGAGAATGGTGCTAGGTGAAGTTGCTAATCGATTTCCTACAGCTATTATCAGTGGACGAAAACGTGAAAGGGTACAAGATTTTGTACAATTGAAAAATGTTTATTATGCTGGAAGTCATGGGCTTGATATTGAAGCTCCCTTGGATTCAACAAATTCAAATGAAAAGGATAACAAAGTTGTTTTCTAT…
StTPP7	Soltu.DM.05G021910.1	ATGACTAAACAGAATTTGTCTAATGCTAAATCATGTGTCAACCCCACCATGTTCATGGTGGAGAAGCCACCTCCATCACCACCGCCGCCACGGGGAAGTTACATCAATAATATTTCAAGAAAAACACTTGTCAAAATAAATGGTGATCCAAGAATAATGACATCTTGGGTTGATTCAATGAGAGCCTCTTCTCCTACTCATCACATGTCCACAAATCTCTACGAAGACAAGACTTCTTGGATGGTGCATCATCCATCAGCAGTTGACATGTTTGAAGATATAATAAGTGTTTCTAAAGGGAAGAAAATTGTAATGTTTTTAGACTATGATGGTACCCTTTCTCCCATTGTTGATGACCCTGATCAAGCTTTCATGTCTGATGATATGAGAGGAACAGTG…
StTPP8	Soltu.DM.06G017740.1	ATGATTCCGAGAAAGAAGCCAGGGAGGCTAGATGACGTTCGTTCTAATGGTTGGCTTGAT GCAATGAAGTCTTCGTCACCTCCTAGTAAGAAGGTTCAGAAGGAAGCAGGCGTTGAGGAT TTCTCTGATGATGCTAAATGTGGTTACTCTTCTTGGATGTTCAAGTATCCATCAGCACTA AACTCATTTCAGCAAATTGTAAACCATGCGAAGAATAAAAAGATTGTTATCTTTTTAGAC TACGATGGGACTCTTTCTCCAATTGTAGATGATCCTGACCGTGCTTTTATCTCCGCTGAA ATGCGTTCTGCTGTCAGGGATGTTGCGAAGCATTTCCCAACAGCCATCATCAGTGGAAGA AGCCGTGATAAGGTTTATCAGTTGGTAGGACTA…
StTPP9	Soltu.DM.08G025340.1	ATGGACTTGAATTCGGCACAAGCTTCTCCAGTTCTTACTGATCCTTCACCGTTGAACAAGTCCAGATTGGGAATCCATTCTAGTTTATTTCCTTATTCACAATCTGGGCCTTCATTCTCCACTAGCGTGCTATCAATTCCTAGAAAGAAGCCAGCGAAGCTTGATGATGTTCGATCCAATGGTTGGCTTGACGCAATGAAGTCGTCTTCACCTCCTAGGAAGAAGATTCTGAAGGATGTAAACATTGATGTTTCTTCTGATGATGCTGATGTTACTTACCTTTCTTGGATGATAAAGTATCCATCAGCTCTCAACTGCTTTCAGCAAATTATGAGGCAAGCAAGGAATAAACAGATAGTGATTTTCTTAGATTATGATGGGACTCTTTCTCCTATCGTT…

## Sheet: StTPP protein sequence
Name	Locus ID (V6)	Sequence
StTPP1	Soltu.DM.03G015270.1	MDLKSNTSPVVTDPAPLTPSRLGIHSALMPYPPAGPTFSPTLFLTIPRKKPGILDDVRSN TWLVDAMKSSSPTHRKKSKDSTAELASNENDLAYRIWMLKYPSALSSFEQITNYAKGKRI ALFLDYDGTLSPIVDDPDRAFMSSAMRAAVRNVAKYFPTAIISGRSRDKVYDFVGLSELY YAGSHGMDIMSPVRAISNDYSCIRSTDKQGKEVNLFQPASEFLPMIEEVLRSLVELTKDI SGAKVENNKFCVSVHYRNVDEKSWSTIGESVDELLKHYPRLRLTHGRKVLEVRPVLNWDK GKAVEFLLESLGLNNCDDVLPIYIGDDRTDEDAFKVLREGNKGYGILVSSAPKESNAFYS LRDPSEVMEFLKCLVSWKKSSCSN*
StTPP2	Soltu.DM.03G022770.1	MRENLTRWFCQAMGFQNGLARTQRIESISKATKLNKTEPKEESKPADQMDISWLEEHPSALSSFEEMMDAAKGKWVVVFLDYDGTLSPIVNDPERAFMSDMMRSAVGDVAKLYPTAIISGRSRQKVYGFVKLDDVFYAGSHGMDIMGPAIQASCYDGKYQSKALDQKGNELTVFQPAQDFLPSIEKMLNELEETTSEINGALVEDNRFCISVHYRHVLQEDLGLLEKKVQALVAKYPGFHLTRGKKVIEIRPSIKWNKGDALVYLLETLGFTNSSDVLPIYIGDDKTDEDAFKVLKCRGQGYPIIVSSNPRDTLASYSLRDPSEVLSFLIRLARWGEVSAV*
StTPP3	Soltu.DM.04G021620.1	MTQQNVVVSDPKSGINLTIPVSNSSALFTTAAQKPPPGPGPGSCITISRKTLVEINGNNSARINSWVESMRASSPTHHKSSPALSDDLNSWMVQHPSALDMFEQIISASKGKQIVMFLDYDGTLSPIVEDPDQAFMSDAMRATVRKLARYFPTAIVSGRCRDKVYSFVRLAELYYAGSHGMDIKGPSKGSKYKKGAQAVLFQPASEFLPMIDEVYKKLVDITKSTEGVRVENNKFCASVHFRCVDEKKWGELAQVVRSVLKEYPKLRLTQGRKVLEIRPTIKWDKGKALEFLLESLGYANCTDVFPVYIGDDRTDEDAFKVLRERDQGFGILVSKTPKDTHASYSLQEPSEVMVFLRRLVEWKKLSLRRQFRIRRQIEEMKASLRN*
StTPP4	Soltu.DM.04G029210.1	MTNQNVIISDPRSGFDSSLLSFSPAVPGPLPQPGRFIAVPAKKSFKNIDSTDATRITALLDSMRASSPTRRSSETENLKSWIDHHPSALNMFDEIINSSKGKQIVVFLDYDGTLSPIVDDPDKAFMTSEMREAVKNTSKYFPTAIVSGRCRAKVFNFVKLSQLYYAGSHGMDIKAPVKGRNYRKGNNQTVLCQPAREFLPMISEVYKSLVEKTKSIPGAKVENNKFCLSVHFRRVEEKRWTELAEQVKSVTKEYPRLRLTQGRKVLEIRPSIKWDKGNALEFLLESLGYANSNDVLPIYIGDDRTDEDAFKVLRDRGQGFGILVSKSPKETNATYSLQEPLEVMYFLNRLVEWKQSSLQQKYQKK*
StTPP5	Soltu.DM.04G037760.1	MGLAKLDGNDFSIEYATWLVEHPCALEKFEEMMNIGKGKKIVILLDYDGTLSDIVPNPEEAFMTDKMRMVLGEVANRFPTVIISGRKRERVQDFVKLKNVYYAGSHGLDIEVPLYSTNSNEKDNKVVFYQPAIEFLPEKQKILNLLGERTKGIKGVNIEDNKFCISVHYRHVHTKDFGTVENIIYVVLKEHPNFRVSTGIKVFEIGPNIVWNKGHALEYFLENLGFGNSDDVFPIYIGDDRTDEDAFKVLLKRGQGFPIVVTAAPKDTKALYSLREPKEVMEFLLGLVA*
StTPP6	Soltu.DM.04G037770.1	MGLARLSSIEDGNDFSIEYASWLVEHPCALEKFEEMMKIAKGKKIVIFLDYDGTLSDIVPNPEEAFMTDKMRMVLGEVANRFPTAIISGRKRERVQDFVQLKNVYYAGSHGLDIEAPLDSTNSNEKDNKVVFYQPAIEFLPEKQKILNLLGERTKGIKGVNIEDNKFCISVHYRHVHTKDFGSVENIISAVLKEHPNFRVSTGIKVFEIGPNIVWNKGHALEYFLENLGFGNSDDVLPIYIGDDRTDEDAFKVLLKRGQGFPIVVTASPKDTKALYSLREPKEVMEFLLGLVA*
StTPP7	Soltu.DM.05G021910.1	MTKQNLSNAKSCVNPTMFMVEKPPPSPPPPRGSYINNISRKTLVKINGDPRIMTSWVDSMRASSPTHHMSTNLYEDKTSWMVHHPSAVDMFEDIISVSKGKKIVMFLDYDGTLSPIVDDPDQAFMSDDMRGTVRKLARYFPTAIVSGRCRDKVYNFVQLAELYYAGSHGMDIKGPSKGSKNSKKGTQAVLFQPASKFLPMIIEVYKELLDKTKSIEGVRVENNKFCVSVHFRCVDEKKWGELSQQVSLVLKEYPKLKLCQGRKVLEIRPIIKWDKGKALQFLLQSLGYAKCNDVFPIYIGDDRTDEDAFKVLRERRQGLGILVSKTPKDTHASYSLQEPSEVMKFLLLLVEWKRLSLRKQSKIQKQLEDIASLKY*
StTPP8	Soltu.DM.06G017740.1	MIPRKKPGRLDDVRSNGWLDAMKSSSPPSKKVQKEAGVEDFSDDAKCGYSSWMFKYPSAL NSFQQIVNHAKNKKIVIFLDYDGTLSPIVDDPDRAFISAEMRSAVRDVAKHFPTAIISGR SRDKVYQLVGLTELYYAGSHGMDIMLPIRNELCTNDSLIKSTDQQGKEVNLFQPAREFLP MIDEVFRTLVDKTKEVIGAKVENHKFCASVHYRNVDENSWPILAQCVHDVLKEYPRLRQT HGRKVLEVRPVIDWDKGKAVEFLLDSLGFRNSHDVLPIYIGDDRTDEDAFKVLRGRYQGY GILVSAIPKESNAIFSLGDTSEVKEFLGSLAKTMENQEM*
StTPP9	Soltu.DM.08G025340.1	MDLNSAQASPVLTDPSPLNKSRLGIHSSLFPYSQSGPSFSTSVLSIPRKKPAKLDDVRSNGWLDAMKSSSPPRKKILKDVNIDVSSDDADVTYLSWMIKYPSALNCFQQIMRQARNKQIVIFLDYDGTLSPIVDDPDRAFMSNEMRSVVSNVAKYFPTTIISGRRRDKVYELVGLTELYYAGSHGMDIMLPIKNTLSANDSNCIKDTDQQGKEVNLFQPARKFLSMIDEVFKTLVEKTKDIKGAKVEHHKFCASVHYRNVDENNWSLIAQYVHDVLKDYPRLRLTHGRKVLEVRPDIDWDKGKAVEFLLQSLGFSTPRDVLPIYIGDDRTDEDAFKVLRGKYKGYGILVSTTPKESNASFSLKDTSQVKKFLECLAKTMEVDEI*

## Sheet: StTPP promoter sequence
Name	Locus ID (V6)	Sequence (5'-3')
StTPP1	Soltu.DM.03G015270.1	cgtggtcaaaccgcgctttcaaaacttgggttttctgatttcgttggaattcaactacaaacgggggaacttcccttctctttgccttctccaccacgtctctcattatatatatacaacccttcctcccttaacttttcttctttctcttttttcccctcgaaaattttcttcaattgttttacccacatttccagcttctccttctccgtgatttccttcttcttcttcttctagggtttcgttgttgccggaggtaagctgacgtcatctcatatcgtcttgttcttcgagcttgttggctctgttaataatgcttttatatgacaacattttaggcgtccttgcatttacacgtttccccttgtaaatcaggtgcattcaattgttcatccctaa…
StTPP2	Soltu.DM.03G022770.1	ttttgtgtagcatccatagttattatttttttttatagttttaagtcgttttcttactga catggattgtgatgttaatggtgggactatttcacccttaactagaaagctcgaggttaa attttggatatggagaaaaatctactggaacgaatgaaaataaaaaaagaaagtcgtttt cttaagccttgtccaaaagatattactaatgtgtcgagtttataatcctcaaaaattacc ttctagatggtttatgatatatttaattttctccctcttagcgacacgtaaatctatgtt tttattttttttaaaccctttttattagttggaaaatggtcctaaagactctttgagtct tgatttcaatttagttttcttgttcacacatat…
StTPP3	Soltu.DM.04G021620.1	gaagatatataaaatttagtagttatagtattttttaaatcacattacctattagtatta ctactaatagcatttttggcctaactttaaaaatcattttagctttacgaaaaaagattt cggagagtagtaatttttgtgtggctaatctaattgaaaatacttttgtcaatattaaag ttgtgcatgttccaaaagtgtttttagaaaaaaaataataatagtaccattttactgtct gaaaaataatttttcttactgttctaaacactttttttaaaaaaaaaattagtcaaacac cttaaactttttaaaataatttaaattttatttttaaatttttagaaacttagccaacaa gtgcttataaagtcacaacttgaagaccatttg…
StTPP4	Soltu.DM.04G029210.1	ccaaactgggaaaaaaatatattctatatattatgtttaaacaaagcaaagttcttgaat gattgctaaatttagaaatttcttctagtcctactaaattcacgttgatcatatgatatt ccctaaaattatattctattttcttttttgtagtaaaattttaaaattccatcaaccaat ttattgagtattttgagacacaattagctgtcatctaatttagggtaccatagcctaagg tctacaatagaaatttgaaatggctacgtatgtaaagtctttaattaggtaatataccaa gaacttaaatggaaataaagggccctttacatgcaaaatgttacacaactcctgttcttt gtatttcgtttggcagacttaattaagtataaa…
StTPP5	Soltu.DM.04G037760.1	aactttaatcaattcggaacaaaaaaatatttagaccaacttatatatatgtatcgattattctacaagatacttgttataaagactagactctttttctttcttttttagttttggatctcgattttgaggtttcactcaaggatagtgaaaaacacttaaacaaaaagaaaagtacccaactcaacaaaatccatatatgtggcgattgtaccatttcgatttaatcaaaacatatccaaggcttgtgttaattaatggaaattacatatgaatttagatgaagaaaaaaaataccttatgcttatggagatgaaaatatttcttttgcaacaatttaatttattttttctgtcggagaagagggtgtatatgaaagaaagattttgagcctattta…
StTPP6	Soltu.DM.04G037770.1	aacttcaatcaactcaaaaaaaaaatgtttagaccaacttatatatatgtattgattattctacaagtacttgttgtaaggactagactctttttttttcttttttttttagttttggatctcgatctttaaggttttcactcaacgattgtaaaaaacacttgcacaaaaagaaaagtaaccaaatcaacaaaatccatatatgtggaaattgtaccatttcgatttaatcaaaacatatccaaggcttgtgttaattaatggaaattacatatgaatttagatgaagaaaaaaaataccttatgcttatggagatgaaattatttcttttgccacagttaaatttttttttctgtcggagaagagggagtatatgaaaggaagattttgagcctatt…
StTPP7	Soltu.DM.05G021910.1	agttaagatttaatttgttttttattactcactatgtcccaaattatataatgtcgtttaaatttcgaaagttaattttttaattttaattactaattcagatataaaatctttaaattttttgaaataaaatttatatatatgaaaacggcttgcaagatactataagtcacaatcatttataatttaaatatttaaaatacataatcatgattaaaaatacatatgtctaactttccaaatttgaaaagtgttacaaaaattaggaggaagaaaatactttttgcctttaagaaacaataaaactaataattttatcacgaatgttatttataaaataaaaaaataattcaaagagagatatatattgaggaatttttcaaaaaagttggttattct…
StTPP8	Soltu.DM.06G017740.1	tagaacactagtggagaatgaaagcattgattgtgaataagtcaataagttagaataaatccacaacctagacttacttaattaattatcaacaaaggatctgtaagaacagaagaagctttcgctgaattcaagtcgattgaatctctaagaatttgactgattttactagttgaattgtagtacctaatatttttatcccacctttttgtcgatgaaaaaccacctctttagtgttctcttattactactcctgagtttactgcccatcaagcaccggcttcctgaaacctggtcaatcaaaaacttgcatgactgtcaaattactggcataatttagccaattatatgaatctattagcacaaaaatacctcatttccggagccaaattgcagttt…
StTPP9	Soltu.DM.08G025340.1	tttgaatagaacaaaatgacattttcaaatttcttacgtgtaaacatgaagatagctagt agaaaagacataacaataataaattatgaaaggctaggaaatcatttctccctggtgaag cagtaggtcctttggtgtgtactcctatattcttcctagaggaaaatatggatctggatt ttgtataattaaatacccaaatgcggtggtcgatatgggattttaaagttagtagattga gatttccactttccccactatgcaaacttaataatcaaaaagacaaattttggaaatttt ctactacacgtgtacatttgtaactacacgtgtacattttcaactagatgtgtttatttt caactatacgggtacatttttatgagttaaaaa…
