# Supplementary material for: Genome-Wide Analysis of Trehalose-6-Phosphate Phosphatases (TPP) Gene Family in Potato (Solanum tuberosum) Reveals Functional Divergence Under Stress
Source: Plants (Basel). 2025 Oct 29;14(21):3300. doi: 10.3390/plants14213300 (PMC12608325; doi:10.3390/plants14213300)
Supplement: Supplementary file 1 [file plants-14-03300-s001.zip › Table S2. The value of Ka_Ks in syntenic analysis.xlsx]

## Sheet: Potato-Potao 
Potato	Potato	Ka	Ks	Ka_Ks	EffectiveLen	AverageS-sites	AverageN-sites	cN	cS	pN	pS	Note
Soltu.DM.04G021620.1	Soltu.DM.04G029210.1	0.242033	1.1499	0.210481	1089	251.083	837.917	173.333	147.667	0.206862	0.588118
Soltu.DM.04G021620.1	Soltu.DM.05G021910.1	0.117234	0.563021	0.208224	1110	252.333	857.667	93.0833	99.9167	0.108531	0.395971
Soltu.DM.04G029210.1	Soltu.DM.05G021910.1	0.253681	1.21881	0.208139	1086	243.5	842.5	181.333	146.667	0.215232	0.602327
Soltu.DM.06G017740.1	Soltu.DM.08G025340.1	0.130573	0.457114	0.285648	1017	229.833	787.167	94.3333	78.6667	0.119839	0.342277
Soltu.DM.04G037760.1	Soltu.DM.04G037770.1	0.0238962	0.0807816	0.295813	765	169.75	595.25	14	13	0.0235195	0.0765832

## Sheet: Potato-Arabidopsis
Potato	Arabidopsis	Ka	Ks	Ka_Ks	EffectiveLen	AverageS-sites	AverageN-sites	cN	cS	pN	pS	Note
Soltu.DM.03G015270.1	AT5G51460.1	0.209994	1.93907	0.108297	1134	263.167	870.833	159.5	182.5	0.183158	0.693477
Soltu.DM.04G029210.1	AT1G78090.1	0.257061	2.39304	0.10742	1071	245.083	825.917	179.75	176.25	0.217637	0.719143
Soltu.DM.04G021620.1	AT4G39770.1	0.228827	1.43882	0.159038	1023	233.25	789.75	155.75	149.25	0.197214	0.639871
Soltu.DM.04G021620.1	AT5G10100.1	0.2136	2.25745	0.0946199	1077	246.25	830.75	154.417	175.583	0.185876	0.713029
Soltu.DM.04G021620.1	AT5G65140.1	0.189938	2.52316	0.0752779	1089	252.167	836.833	140.417	182.583	0.167795	0.724058
Soltu.DM.08G025340.1	AT4G22590.1	0.231853	1.68954	0.137228	1116	253.167	862.833	172.083	169.917	0.19944	0.671165
Soltu.DM.08G025340.1	AT4G12430.1	0.193497	1.75164	0.110466	1089	245.167	843.833	143.917	166.083	0.170551	0.67743

## Sheet: Potato-Tomato
Potato	Tomato	Ka	Ks	Ka_Ks	EffectiveLen	AverageS-sites	AverageN-sites	cN	cS	pN	pS	Note
Soltu.DM.03G015270.1	Solyc03g083960.3.1	0.0107894	0.0723937	0.149038	1101	260.833	840.167	9	18	0.0107122	0.0690096
Soltu.DM.03G015270.1	Solyc08g079060.3.1	0.228779	2.52956	0.0904423	1146	265.667	880.333	173.583	192.417	0.197179	0.724279
Soltu.DM.03G022770.1	Solyc03g007290.3.1	0.014043	0.0914373	0.15358	1023	232.333	790.667	11	20	0.0139123	0.0860832
Soltu.DM.04G021620.1	Solyc04g054930.3.1	0.00681629	0.0704329	0.096777	1152	267.75	884.25	6	18	0.00678541	0.0672269
Soltu.DM.04G021620.1	Solyc04g072920.3.1	0.234248	1.13653	0.206108	1089	252.333	836.667	168.333	147.667	0.201195	0.585205
Soltu.DM.04G021620.1	Solyc05g051880.3.1	0.136252	0.543991	0.250467	894	204.417	689.583	85.9167	79.0833	0.124592	0.386873
Soltu.DM.04G029210.1	Solyc04g072920.3.1	0.0107475	0.0621259	0.172996	1095	251.583	843.417	9	15	0.0106709	0.0596224
Soltu.DM.04G029210.1	Solyc04g054930.3.1	0.230934	1.13385	0.203673	1086	249.167	836.833	166.333	145.667	0.198765	0.584615
Soltu.DM.04G037760.1	Solyc04g082550.2.1	0.0308527	0.135415	0.227838	765	169.5	595.5	18	21	0.0302267	0.123894
Soltu.DM.05G021910.1	Solyc04g054930.3.1	0.112236	0.581551	0.192994	1104	249.417	854.583	89.0833	100.917	0.104242	0.404611
Soltu.DM.05G021910.1	Solyc05g051880.3.1	0.0373978	0.144995	0.257924	900	201	699	25.5	26.5	0.0364807	0.131841
Soltu.DM.06G017740.1	Solyc06g060600.2.1	0.014106	0.0924958	0.152504	1017	229.833	787.167	11	20	0.0139742	0.0870196
Soltu.DM.06G017740.1	Solyc08g079060.3.1	0.146221	0.503779	0.290248	1011	229.417	781.583	103.833	84.1667	0.13285	0.366873
Soltu.DM.08G025340.1	Solyc03g083960.3.1	0.211246	2.42233	0.0872078	1095	256.25	838.75	154.417	184.583	0.184103	0.720325
Soltu.DM.08G025340.1	Solyc06g060600.2.1	0.125724	0.53242	0.236138	1017	230.833	786.167	91	88	0.115752	0.381227
Soltu.DM.08G025340.1	Solyc08g079060.3.1	0.035627	0.109862	0.324289	1152	265.833	886.167	30.8333	27.1667	0.0347941	0.102194

## Sheet: Potato-Eggplant
Potato	Eggplant	Ka	Ks	Ka_Ks	EffectiveLen	AverageS-sites	AverageN-sites	cN	cS	pN	pS
Soltu.DM.03G015270.1	SMEL_003g180460.1.01	0.0224995	0.16788	0.134021	1149	269.25	879.75	19.5	40.5	0.0221654	0.150418
Soltu.DM.03G022770.1	SMEL_003g183880.1.01	0.040027	0.236113	0.169524	1017	234.5	782.5	30.5	47.5	0.0389776	0.202559
Soltu.DM.03G015270.1	SMEL_008g317110.1.01	0.220051	1.9234	0.114408	1137	263.5	873.5	166.583	182.417	0.190708	0.692283
Soltu.DM.04G029210.1	SMEL_004g215760.1.01	0.0547536	0.233801	0.234189	570	134.417	435.583	23	27	0.0528028	0.200868
Soltu.DM.04G037760.1	SMEL_004g223170.1.01	0.0869752	0.386652	0.224944	750	165.5	584.5	48	50	0.0821215	0.302115
Soltu.DM.04G021620.1	SMEL_011g367880.1.01	0.031726	0.193306	0.164123	1041	241.583	799.417	24.8333	41.1667	0.0310643	0.170404
Soltu.DM.04G029210.1	SMEL_011g367880.1.01	0.233848	1.24256	0.188199	1032	238.083	793.917	159.5	144.5	0.200903	0.60693
Soltu.DM.05G021910.1	SMEL_011g367880.1.01	0.107827	0.525032	0.205372	1017	230.417	786.583	79	87	0.100434	0.377577
Soltu.DM.06G017740.1	SMEL_006g256560.1.01	0.0284425	0.210588	0.135062	1017	228.75	788.25	22	42	0.0279099	0.183607
Soltu.DM.06G017740.1	SMEL_008g317110.1.01	0.112941	0.495418	0.22797	1011	228.917	782.083	82	83	0.104848	0.362577
Soltu.DM.08G025340.1	SMEL_003g180460.1.01	0.229978	2.40574	0.0955957	1143	265.75	877.25	173.75	191.25	0.198062	0.719661
Soltu.DM.08G025340.1	SMEL_006g256560.1.01	0.173049	0.646962	0.267479	1083	246.083	836.917	129.333	106.667	0.154535	0.433458
Soltu.DM.08G025340.1	SMEL_008g317110.1.01	0.0413416	0.196323	0.21058	1146	263.417	882.583	35.5	45.5	0.0402228	0.17273

## Sheet: Potato-Pepper
Potato	Pepper	Ka	Ks	Ka_Ks	EffectiveLen	AverageS-sites	AverageN-sites	cN	cS	pN	pS	Note
Soltu.DM.03G015270.1	PHT92663	0.270217	2.23252	0.121036	1146	266	880	199.667	189.333	0.226894	0.711779
Soltu.DM.03G015270.1	PHT87042	0.026577	0.170979	0.15544	1149	268.167	880.833	23	41	0.0261116	0.15289
Soltu.DM.03G022770.1	PHT87452	0.0317885	0.280581	0.113295	1020	232.833	787.167	24.5	54.5	0.0311243	0.234073
Soltu.DM.04G021620.1	PHT65954	0.0334891	0.263391	0.127146	1083	251	832	27.25	55.75	0.0327524	0.222112
Soltu.DM.04G037760.1	PHT85052	0.0909665	0.318229	0.285852	765	169.667	595.333	51	44	0.0856663	0.259332
Soltu.DM.04G029210.1	PHT84199	0.0420671	0.376526	0.111724	1095	251.667	843.333	34.5	74.5	0.0409091	0.296026
Soltu.DM.05G021910.1	PHT81933	0.0969188	0.352403	0.275023	1116	249.833	866.167	78.75	70.25	0.0909178	0.281187
Soltu.DM.06G017740.1	PHT78852	0.0444526	0.143808	0.30911	1017	229.25	787.75	34	30	0.0431609	0.130862
Soltu.DM.08G025340.1	PHT92663	0.0939913	0.252039	0.372924	1152	264.333	887.667	78.4167	56.5833	0.0883402	0.214061

## Sheet: Potato-Rice
Potato	Rice	Ka	Ks	Ka_Ks	EffectiveLen	AverageS-sites	AverageN-sites	cN	cS	pN	pS	Note
Soltu.DM.04G029210.1	Os02t0753000-01	0.291199	NaN	NaN	1053	243.583	809.417	195.333	227.667	0.241326	0.934656	High Sequence Divergence Value (pS>=0.75)
Soltu.DM.04G021620.1	Os02t0753000-01	0.29456	NaN	NaN	1074	253.667	820.333	199.833	232.167	0.2436	0.915243	High Sequence Divergence Value (pS>=0.75)
Soltu.DM.04G029210.1	Os03t0386500-01	0.355699	NaN	NaN	894	214.667	679.333	192.417	218.583	0.283243	1.01825	High Sequence Divergence Value (pS>=0.75)
Soltu.DM.04G029210.1	Os08t0409100-01	0.300063	NaN	NaN	1059	248.25	810.75	200.5	239.5	0.247302	0.964753	High Sequence Divergence Value (pS>=0.75)
Soltu.DM.04G021620.1	Os08t0409100-01	0.246998	NaN	NaN	1080	256.75	823.25	173.25	240.75	0.210446	0.937683	High Sequence Divergence Value (pS>=0.75)
Soltu.DM.04G021620.1	Os09t0369400-01	0.272478	NaN	NaN	1071	257.25	813.75	185.917	254.083	0.228469	0.98769	High Sequence Divergence Value (pS>=0.75)
Soltu.DM.06G017740.1	Os02t0661100-01	0.31357	2.45698	0.127624	978	224.25	753.75	193.167	161.833	0.256274	0.721665
Soltu.DM.08G025340.1	Os02t0661100-01	0.331184	NaN	NaN	1092	254.417	837.583	224.25	192.75	0.267735	0.757615	High Sequence Divergence Value (pS>=0.75)
