# Supplementary material for: Genome-Wide Analysis of Trehalose-6-Phosphate Phosphatases (TPP) Gene Family in Potato (Solanum tuberosum) Reveals Functional Divergence Under Stress
Source: Plants (Basel). 2025 Oct 29;14(21):3300. doi: 10.3390/plants14213300 (PMC12608325; doi:10.3390/plants14213300)
Supplement: Supplementary file 1 [file plants-14-03300-s001.zip › Table S3. Transcription factors regulation prediction results .xlsx]

## Sheet: Regulation Prediction Results
Transcription Factors	Target genes	Binding initial position	Biding termination position	Strand	p value	Binding site sequence	Species
PGSC0003DMG400000008	Soltu.DM.03G015270.1	136	156	+	1.69e-07	TTTTCTTCTTTCTCTTTTTTC	Solanum tuberosum
PGSC0003DMG400000008	Soltu.DM.03G015270.1	137	157	+	1.77e-06	TTTCTTCTTTCTCTTTTTTCC	Solanum tuberosum
PGSC0003DMG400000008	Soltu.DM.03G015270.1	138	158	+	2.52e-07	TTCTTCTTTCTCTTTTTTCCC	Solanum tuberosum
PGSC0003DMG400000008	Soltu.DM.03G015270.1	140	160	+	8.47e-07	CTTCTTTCTCTTTTTTCCCCT	Solanum tuberosum
PGSC0003DMG400000008	Soltu.DM.03G015270.1	215	235	+	2.02e-06	TTTCCTTCTTCTTCTTCTTCT	Solanum tuberosum
PGSC0003DMG400000008	Soltu.DM.03G015270.1	216	236	+	2.6e-06	TTCCTTCTTCTTCTTCTTCTA	Solanum tuberosum
PGSC0003DMG400000008	Soltu.DM.03G015270.1	590	610	+	3.9e-06	TTTCCGTTTTTTTTTTCTCTT	Solanum tuberosum
PGSC0003DMG400000008	Soltu.DM.03G015270.1	591	611	+	4.18e-07	TTCCGTTTTTTTTTTCTCTTC	Solanum tuberosum
PGSC0003DMG400000008	Soltu.DM.04G021620.1	1668	1688	+	9.51e-07	tttgtttttctttctttcttc	Solanum tuberosum
PGSC0003DMG400000008	Soltu.DM.04G021620.1	1670	1690	+	3.27e-07	tgtttttctttctttcttctt	Solanum tuberosum
PGSC0003DMG400000008	Soltu.DM.04G021620.1	1672	1692	+	5.22e-08	tttttctttctttcttcttct	Solanum tuberosum
PGSC0003DMG400000008	Soltu.DM.04G021620.1	1719	1739	+	9.22e-06	ttcttccctttgcttctctta	Solanum tuberosum
PGSC0003DMG400000008	Soltu.DM.04G029210.1	1855	1875	+	7.32e-06	ttccccctttcttcttcccct	Solanum tuberosum
PGSC0003DMG400000008	Soltu.DM.04G029210.1	1856	1876	+	4.66e-06	tccccctttcttcttcccctg	Solanum tuberosum
PGSC0003DMG400000008	Soltu.DM.04G029210.1	1882	1902	+	8.04e-06	cttctctctcactctcttcat	Solanum tuberosum
PGSC0003DMG400000008	Soltu.DM.04G037770.1	1890	1910	-	5.41e-07	TTTTTTTTTCTTTTTTTTTTA	Solanum tuberosum
PGSC0003DMG400000008	Soltu.DM.04G037770.1	1891	1911	-	9.66e-07	CTTTTTTTTTCTTTTTTTTTT	Solanum tuberosum
PGSC0003DMG400000008	Soltu.DM.04G037770.1	1892	1912	-	4.7e-08	TCTTTTTTTTTCTTTTTTTTT	Solanum tuberosum
PGSC0003DMG400000008	Soltu.DM.04G037770.1	1893	1913	-	8.19e-07	CTCTTTTTTTTTCTTTTTTTT	Solanum tuberosum
PGSC0003DMG400000008	Soltu.DM.04G037770.1	546	566	-	4.32e-06	TTTCTTTTTGACTCTTTCTTC	Solanum tuberosum
PGSC0003DMG400000008	Soltu.DM.06G017740.1	22	42	+	3.8e-06	cttttttgtttttgtttttgt	Solanum tuberosum
PGSC0003DMG400000008	Soltu.DM.06G017740.1	220	240	+	9.87e-06	ttttgatttttttttttctgt	Solanum tuberosum
PGSC0003DMG400000008	Soltu.DM.06G017740.1	226	246	+	4.94e-07	tttttttttttctgttttttg	Solanum tuberosum
PGSC0003DMG400000008	Soltu.DM.08G025340.1	1514	1534	+	4.38e-06	ttctattttttgccttttttc	Solanum tuberosum
PGSC0003DMG400000027	Soltu.DM.04G029210.1	1081	1095	-	5.13e-07	GTGGTGGTAGGTGGT	Solanum tuberosum
PGSC0003DMG400000064	Soltu.DM.06G017740.1	892	904	+	3.57e-06	taaagtcaactgc	Solanum tuberosum
PGSC0003DMG400000088	Soltu.DM.03G022770.1	500	514	-	8.4e-06	TGCCACGTAAAAAAG	Solanum tuberosum
PGSC0003DMG400000088	Soltu.DM.04G021620.1	700	714	+	9.26e-06	tgccacatcagacac	Solanum tuberosum
PGSC0003DMG400000088	Soltu.DM.04G021620.1	732	746	-	8.61e-06	AGCCACGTAGGATCA	Solanum tuberosum
PGSC0003DMG400000088	Soltu.DM.04G021620.1	808	822	-	2.7e-07	TGCCACGTGGTCCCA	Solanum tuberosum
PGSC0003DMG400000088	Soltu.DM.05G021910.1	1074	1088	-	9.21e-08	TGCCACGTCGGAAAA	Solanum tuberosum
PGSC0003DMG400000136	Soltu.DM.04G021620.1	1679	1697	-	9.81e-06	TTACTAGAAGAAGAAAGAA	Solanum tuberosum
PGSC0003DMG400000232	Soltu.DM.04G021620.1	678	685	+	8.8e-06	ccacgtgc	Solanum tuberosum
PGSC0003DMG400000811	Soltu.DM.03G022770.1	662	678	+	2.59e-06	ctagtacattctgttgg	Solanum tuberosum
PGSC0003DMG400000910	Soltu.DM.04G029210.1	1077	1096	+	6.96e-06	ccccaccacctaccaccacc	Solanum tuberosum
PGSC0003DMG400000910	Soltu.DM.05G021910.1	492	511	-	2.98e-06	TCCCCACAGACACCACCAAC	Solanum tuberosum
PGSC0003DMG400000910	Soltu.DM.08G025340.1	1198	1217	+	2.8e-07	actcagccacccacaccgac	Solanum tuberosum
PGSC0003DMG400000974	Soltu.DM.03G015270.1	191	211	+	6.4e-06	TTTCCAGCTTCTCCTTCTCCG	Solanum tuberosum
PGSC0003DMG400000974	Soltu.DM.04G021620.1	751	771	-	4.98e-06	TTGCCGCCACCTTAACAGCCC	Solanum tuberosum
PGSC0003DMG400000974	Soltu.DM.04G021620.1	763	783	-	6.47e-10	TCTCCGCCGTTTTTGCCGCCA	Solanum tuberosum
PGSC0003DMG400000974	Soltu.DM.04G021620.1	766	786	-	1.4e-06	TTCTCTCCGCCGTTTTTGCCG	Solanum tuberosum
PGSC0003DMG400001323	Soltu.DM.03G015270.1	83	100	+	7.02e-06	TGCCTTCTCCACCACGTC	Solanum tuberosum
PGSC0003DMG400001362	Soltu.DM.03G015270.1	1051	1063	+	8.76e-06	GAGGGGTCCATAT	Solanum tuberosum
PGSC0003DMG400001362	Soltu.DM.04G021620.1	806	818	+	1.43e-06	ggtgggaccacgt	Solanum tuberosum
PGSC0003DMG400001362	Soltu.DM.04G021620.1	863	875	-	1.42e-08	GTGGGGCCCACAG	Solanum tuberosum
PGSC0003DMG400001362	Soltu.DM.04G021620.1	893	905	-	1.42e-08	GTGGGGCCCACAG	Solanum tuberosum
PGSC0003DMG400001387	Soltu.DM.03G022770.1	55	66	+	8.05e-06	tactgacatgga	Solanum tuberosum
PGSC0003DMG400001387	Soltu.DM.04G021620.1	540	551	-	6.87e-06	TGATTACGTGTA	Solanum tuberosum
PGSC0003DMG400001387	Soltu.DM.05G021910.1	1076	1087	+	9.18e-06	ttccgacgtggc	Solanum tuberosum
PGSC0003DMG400002185	Soltu.DM.04G021620.1	749	769	-	2.11e-06	GCCGCCACCTTAACAGCCCCT	Solanum tuberosum
PGSC0003DMG400002185	Soltu.DM.04G021620.1	752	772	-	1.07e-06	TTTGCCGCCACCTTAACAGCC	Solanum tuberosum
PGSC0003DMG400002185	Soltu.DM.04G021620.1	764	784	-	6.75e-09	CTCTCCGCCGTTTTTGCCGCC	Solanum tuberosum
PGSC0003DMG400002350	Soltu.DM.04G021620.1	748	768	-	6.19e-06	CCGCCACCTTAACAGCCCCTT	Solanum tuberosum
PGSC0003DMG400002350	Soltu.DM.04G021620.1	751	771	-	5.43e-07	TTGCCGCCACCTTAACAGCCC	Solanum tuberosum
PGSC0003DMG400002350	Soltu.DM.04G021620.1	763	783	-	4.49e-07	TCTCCGCCGTTTTTGCCGCCA	Solanum tuberosum
PGSC0003DMG400002350	Soltu.DM.04G021620.1	766	786	-	5.87e-06	TTCTCTCCGCCGTTTTTGCCG	Solanum tuberosum
PGSC0003DMG400002495	Soltu.DM.03G015270.1	1396	1413	-	3.59e-07	CACAAAAAGACAAATCAA	Solanum tuberosum
PGSC0003DMG400002495	Soltu.DM.03G022770.1	1525	1542	-	1.42e-06	AAGAAGAAGACAAAAGGA	Solanum tuberosum
PGSC0003DMG400002495	Soltu.DM.04G021620.1	1558	1575	-	9.87e-06	CACTAACAGACAAACATA	Solanum tuberosum
PGSC0003DMG400002507	Soltu.DM.03G015270.1	126	146	-	7.6e-06	AAAGAAGAAAAGTTAAGGGAG	Solanum tuberosum
PGSC0003DMG400002507	Soltu.DM.03G015270.1	140	160	-	6.49e-06	AGGGGAAAAAAGAGAAAGAAG	Solanum tuberosum
PGSC0003DMG400002507	Soltu.DM.03G015270.1	1462	1482	-	6.72e-06	AAAAAAGAAAAGCAAAGTAGA	Solanum tuberosum
PGSC0003DMG400002507	Soltu.DM.03G022770.1	1970	1990	-	9.34e-06	AAAAAAAAAAAGTAAGTACAT	Solanum tuberosum
PGSC0003DMG400002507	Soltu.DM.04G029210.1	1598	1618	-	2.39e-06	AAAATTAAAAAGGAAAAAATA	Solanum tuberosum
PGSC0003DMG400002507	Soltu.DM.04G037770.1	1890	1910	+	1.12e-06	taaaaaaaaaagaaaaaaaaa	Solanum tuberosum
PGSC0003DMG400002507	Soltu.DM.04G037770.1	552	572	+	1.87e-06	agagtcaaaaagaaaaaggaa	Solanum tuberosum
PGSC0003DMG400002507	Soltu.DM.04G037770.1	558	578	+	3.04e-07	aaaaagaaaaaggaaattaaa	Solanum tuberosum
PGSC0003DMG400002507	Soltu.DM.05G021910.1	1952	1972	-	8.29e-06	GAAAAAAAAAAGCAATTAAAA	Solanum tuberosum
PGSC0003DMG400002660	Soltu.DM.04G021620.1	807	824	+	1.43e-07	gtgggaccacgtggcaaa	Solanum tuberosum
PGSC0003DMG400002660	Soltu.DM.05G021910.1	1073	1090	+	1.04e-06	attttccgacgtggcata	Solanum tuberosum
PGSC0003DMG400002660	Soltu.DM.08G025340.1	1134	1151	+	7.82e-06	aaatgcacacgtgtagtt	Solanum tuberosum
PGSC0003DMG400002824	Soltu.DM.06G017740.1	794	804	-	9.91e-06	TCACGCCACTT	Solanum tuberosum
PGSC0003DMG400003529	Soltu.DM.04G021620.1	539	553	+	7.61e-06	ttacacgtaatcaag	Solanum tuberosum
PGSC0003DMG400003529	Soltu.DM.04G021620.1	700	714	+	9.59e-06	tgccacatcagacac	Solanum tuberosum
PGSC0003DMG400003529	Soltu.DM.04G021620.1	808	822	-	8.93e-06	TGCCACGTGGTCCCA	Solanum tuberosum
PGSC0003DMG400003529	Soltu.DM.05G021910.1	1049	1063	+	7.26e-06	caccacgtcagacaa	Solanum tuberosum
PGSC0003DMG400003529	Soltu.DM.05G021910.1	1074	1088	-	9.2e-07	TGCCACGTCGGAAAA	Solanum tuberosum
PGSC0003DMG400003701	Soltu.DM.04G021620.1	539	553	-	6.36e-06	CTTGATTACGTGTAA	Solanum tuberosum
PGSC0003DMG400003701	Soltu.DM.04G021620.1	700	714	-	3.25e-06	GTGTCTGATGTGGCA	Solanum tuberosum
PGSC0003DMG400003701	Soltu.DM.04G021620.1	717	731	+	4.75e-06	ggtgccgatgtggaa	Solanum tuberosum
PGSC0003DMG400003701	Soltu.DM.05G021910.1	1049	1063	-	8.23e-06	TTGTCTGACGTGGTG	Solanum tuberosum
PGSC0003DMG400003701	Soltu.DM.05G021910.1	1074	1088	+	5.9e-07	ttttccgacgtggca	Solanum tuberosum
PGSC0003DMG400003706	Soltu.DM.04G029210.1	1083	1097	+	5.49e-06	cacctaccaccacca	Solanum tuberosum
PGSC0003DMG400003706	Soltu.DM.05G021910.1	494	508	-	8.53e-06	CCACAGACACCACCA	Solanum tuberosum
PGSC0003DMG400003706	Soltu.DM.08G025340.1	1204	1218	+	6.29e-06	ccacccacaccgact	Solanum tuberosum
PGSC0003DMG400003709	Soltu.DM.03G015270.1	1473	1487	-	3.83e-06	CACCCAAAAAAGAAA	Solanum tuberosum
PGSC0003DMG400003709	Soltu.DM.03G022770.1	626	640	+	3.12e-06	ctccaaatgtagaaa	Solanum tuberosum
PGSC0003DMG400003719	Soltu.DM.04G021620.1	1630	1650	+	3.16e-06	cccgctcttcatctctttctc	Solanum tuberosum
PGSC0003DMG400003719	Soltu.DM.04G029210.1	1877	1897	+	4.79e-06	tctcacttctctctcactctc	Solanum tuberosum
PGSC0003DMG400003719	Soltu.DM.04G029210.1	1879	1899	+	3.56e-06	tcacttctctctcactctctt	Solanum tuberosum
PGSC0003DMG400003719	Soltu.DM.04G029210.1	1881	1901	+	1.49e-06	acttctctctcactctcttca	Solanum tuberosum
PGSC0003DMG400003719	Soltu.DM.04G029210.1	1883	1903	+	9.7e-06	ttctctctcactctcttcatt	Solanum tuberosum
PGSC0003DMG400003719	Soltu.DM.04G029210.1	1885	1905	+	1.4e-06	ctctctcactctcttcatttt	Solanum tuberosum
PGSC0003DMG400003719	Soltu.DM.05G021910.1	1768	1788	+	7.61e-06	aaatctctctcacacactctc	Solanum tuberosum
PGSC0003DMG400003719	Soltu.DM.05G021910.1	1772	1792	+	1.14e-06	ctctctcacacactctctttc	Solanum tuberosum
PGSC0003DMG400003719	Soltu.DM.05G021910.1	1774	1794	+	1.28e-06	ctctcacacactctctttctc	Solanum tuberosum
PGSC0003DMG400003719	Soltu.DM.05G021910.1	1776	1796	+	1.68e-08	ctcacacactctctttctctc	Solanum tuberosum
PGSC0003DMG400003719	Soltu.DM.05G021910.1	1778	1798	+	1.33e-06	cacacactctctttctctcac	Solanum tuberosum
PGSC0003DMG400003719	Soltu.DM.05G021910.1	1780	1800	+	1.23e-07	cacactctctttctctcacct	Solanum tuberosum
PGSC0003DMG400003719	Soltu.DM.05G021910.1	1782	1802	+	2.43e-06	cactctctttctctcacctct	Solanum tuberosum
PGSC0003DMG400003771	Soltu.DM.03G022770.1	1398	1407	-	5.39e-06	ACCGACAAAA	Solanum tuberosum
PGSC0003DMG400004005	Soltu.DM.03G022770.1	1398	1414	+	4.72e-06	ttttgtcggtgtgtgct	Solanum tuberosum
PGSC0003DMG400004011	Soltu.DM.04G021620.1	677	685	+	6.31e-06	tccacgtgc	Solanum tuberosum
PGSC0003DMG400004011	Soltu.DM.04G021620.1	678	686	-	9.02e-06	GGCACGTGG	Solanum tuberosum
PGSC0003DMG400004011	Soltu.DM.04G021620.1	812	820	+	7.21e-06	accacgtgg	Solanum tuberosum
PGSC0003DMG400004011	Soltu.DM.04G021620.1	813	821	-	2.5e-06	GCCACGTGG	Solanum tuberosum
PGSC0003DMG400004062	Soltu.DM.04G037770.1	563	576	+	9.26e-06	gaaaaaggaaatta	Solanum tuberosum
PGSC0003DMG400004082	Soltu.DM.04G021620.1	809	816	+	2.17e-06	gggaccac	Solanum tuberosum
PGSC0003DMG400004082	Soltu.DM.04G021620.1	865	872	-	6.39e-06	GGGCCCAC	Solanum tuberosum
PGSC0003DMG400004082	Soltu.DM.04G021620.1	895	902	-	6.39e-06	GGGCCCAC	Solanum tuberosum
PGSC0003DMG400004921	Soltu.DM.03G015270.1	351	371	+	9.1e-06	TTACACGTTTCCCCTTGTAAA	Solanum tuberosum
PGSC0003DMG400004948	Soltu.DM.04G021620.1	1526	1538	+	2.19e-06	tgggggtaggggg	Solanum tuberosum
PGSC0003DMG400004948	Soltu.DM.04G029210.1	1075	1087	-	9.79e-06	AGGTGGTGGGGGG	Solanum tuberosum
PGSC0003DMG400004948	Soltu.DM.04G029210.1	1082	1094	-	3.21e-08	TGGTGGTAGGTGG	Solanum tuberosum
PGSC0003DMG400004953	Soltu.DM.04G021620.1	762	781	-	8.3e-06	TCCGCCGTTTTTGCCGCCAC	Solanum tuberosum
PGSC0003DMG400004953	Soltu.DM.04G029210.1	1849	1868	+	9.17e-07	cactccttccccctttcttc	Solanum tuberosum
PGSC0003DMG400006211	Soltu.DM.08G025340.1	1140	1147	+	9.17e-06	acacgtgt	Solanum tuberosum
PGSC0003DMG400006211	Soltu.DM.08G025340.1	1140	1147	-	9.17e-06	ACACGTGT	Solanum tuberosum
PGSC0003DMG400006211	Soltu.DM.08G025340.1	1161	1168	+	9.17e-06	acacgtgt	Solanum tuberosum
PGSC0003DMG400006211	Soltu.DM.08G025340.1	1161	1168	-	9.17e-06	ACACGTGT	Solanum tuberosum
PGSC0003DMG400006211	Soltu.DM.08G025340.1	306	313	+	9.17e-06	acacgtgt	Solanum tuberosum
PGSC0003DMG400006211	Soltu.DM.08G025340.1	306	313	-	9.17e-06	ACACGTGT	Solanum tuberosum
PGSC0003DMG400006211	Soltu.DM.08G025340.1	326	333	+	9.17e-06	acacgtgt	Solanum tuberosum
PGSC0003DMG400006211	Soltu.DM.08G025340.1	326	333	-	9.17e-06	ACACGTGT	Solanum tuberosum
PGSC0003DMG400006211	Soltu.DM.08G025340.1	955	962	+	9.17e-06	acacgtgt	Solanum tuberosum
PGSC0003DMG400006211	Soltu.DM.08G025340.1	955	962	-	9.17e-06	ACACGTGT	Solanum tuberosum
PGSC0003DMG400006408	Soltu.DM.03G022770.1	1819	1839	-	2.75e-06	TGGAATATGTTAGGTGAAGAT	Solanum tuberosum
PGSC0003DMG400006408	Soltu.DM.04G029210.1	1078	1098	-	2.27e-07	TTGGTGGTGGTAGGTGGTGGG	Solanum tuberosum
PGSC0003DMG400006408	Soltu.DM.08G025340.1	452	472	+	6.5e-06	tggggataagttggtgtaggt	Solanum tuberosum
PGSC0003DMG400007036	Soltu.DM.03G022770.1	1396	1410	+	8.34e-06	atttttgtcggtgtg	Solanum tuberosum
PGSC0003DMG400007110	Soltu.DM.03G015270.1	261	271	+	2.05e-07	GCTGACGTCAT	Solanum tuberosum
PGSC0003DMG400007110	Soltu.DM.03G015270.1	262	272	-	5.38e-07	GATGACGTCAG	Solanum tuberosum
PGSC0003DMG400007202	Soltu.DM.03G015270.1	143	161	+	9.49e-06	CTTTCTCTTTTTTCCCCTC	Solanum tuberosum
PGSC0003DMG400007202	Soltu.DM.03G015270.1	191	209	+	5.87e-06	TTTCCAGCTTCTCCTTCTC	Solanum tuberosum
PGSC0003DMG400007202	Soltu.DM.03G015270.1	216	234	+	4.85e-06	TTCCTTCTTCTTCTTCTTC	Solanum tuberosum
PGSC0003DMG400007202	Soltu.DM.03G015270.1	79	97	+	6.83e-06	TCTTTGCCTTCTCCACCAC	Solanum tuberosum
PGSC0003DMG400007202	Soltu.DM.03G015270.1	82	100	+	5.06e-06	TTGCCTTCTCCACCACGTC	Solanum tuberosum
PGSC0003DMG400007202	Soltu.DM.04G021620.1	900	918	+	2.25e-06	ccccactctccactcccac	Solanum tuberosum
PGSC0003DMG400007202	Soltu.DM.04G029210.1	1077	1095	+	8.02e-06	ccccaccacctaccaccac	Solanum tuberosum
PGSC0003DMG400007202	Soltu.DM.04G029210.1	1853	1871	+	3.64e-06	ccttccccctttcttcttc	Solanum tuberosum
PGSC0003DMG400007202	Soltu.DM.04G029210.1	1856	1874	+	6.01e-06	tccccctttcttcttcccc	Solanum tuberosum
PGSC0003DMG400007301	Soltu.DM.04G021620.1	539	553	-	8.33e-06	CTTGATTACGTGTAA	Solanum tuberosum
PGSC0003DMG400007301	Soltu.DM.04G021620.1	808	822	+	7.08e-06	tgggaccacgtggca	Solanum tuberosum
PGSC0003DMG400007301	Soltu.DM.05G021910.1	1049	1063	-	6.99e-06	TTGTCTGACGTGGTG	Solanum tuberosum
PGSC0003DMG400007301	Soltu.DM.05G021910.1	1074	1088	+	6.8e-07	ttttccgacgtggca	Solanum tuberosum
PGSC0003DMG400007325	Soltu.DM.03G022770.1	1822	1842	-	7.74e-06	ACTTGGAATATGTTAGGTGAA	Solanum tuberosum
PGSC0003DMG400007325	Soltu.DM.04G021620.1	791	811	+	5.03e-06	ttgccaataaggtttggtggg	Solanum tuberosum
PGSC0003DMG400007325	Soltu.DM.04G029210.1	1081	1101	-	4.73e-07	TTTTTGGTGGTGGTAGGTGGT	Solanum tuberosum
PGSC0003DMG400007360	Soltu.DM.03G022770.1	612	622	+	3.21e-06	agtgttggtgg	Solanum tuberosum
PGSC0003DMG400007360	Soltu.DM.03G022770.1	615	625	+	2.87e-06	gttggtggtgg	Solanum tuberosum
PGSC0003DMG400007360	Soltu.DM.04G029210.1	1079	1089	-	4.3e-06	GTAGGTGGTGG	Solanum tuberosum
PGSC0003DMG400007360	Soltu.DM.04G029210.1	1082	1092	-	1.64e-06	GTGGTAGGTGG	Solanum tuberosum
PGSC0003DMG400007360	Soltu.DM.05G021910.1	489	499	+	6.78e-06	tttgttggtgg	Solanum tuberosum
PGSC0003DMG400007806	Soltu.DM.03G015270.1	246	260	-	4.33e-06	TTACCTCCGGCAACA	Solanum tuberosum
PGSC0003DMG400007947	Soltu.DM.03G022770.1	1327	1340	-	6.59e-06	ACCGTTGGCTTTGT	Solanum tuberosum
PGSC0003DMG400007947	Soltu.DM.06G017740.1	891	904	-	5e-06	GCAGTTGACTTTAA	Solanum tuberosum
PGSC0003DMG400007951	Soltu.DM.03G022770.1	1401	1415	-	7.34e-06	CAGCACACACCGACA	Solanum tuberosum
PGSC0003DMG400007951	Soltu.DM.08G025340.1	1204	1218	+	1.85e-06	ccacccacaccgact	Solanum tuberosum
PGSC0003DMG400008011	Soltu.DM.04G021620.1	810	827	-	2.36e-07	ATATTTGCCACGTGGTCC	Solanum tuberosum
PGSC0003DMG400008011	Soltu.DM.05G021910.1	1076	1093	-	1.13e-06	TCTTATGCCACGTCGGAA	Solanum tuberosum
PGSC0003DMG400008082	Soltu.DM.08G025340.1	164	178	+	7.75e-06	aaatatggatctgga	Solanum tuberosum
PGSC0003DMG400008352	Soltu.DM.04G021620.1	763	777	-	7.03e-06	CCGTTTTTGCCGCCA	Solanum tuberosum
PGSC0003DMG400008687	Soltu.DM.03G022770.1	1821	1835	-	9.56e-06	ATATGTTAGGTGAAG	Solanum tuberosum
PGSC0003DMG400008914	Soltu.DM.03G015270.1	121	141	-	3.21e-06	AGAAAAGTTAAGGGAGGAAGG	Solanum tuberosum
PGSC0003DMG400008914	Soltu.DM.03G015270.1	135	155	-	2.66e-07	AAAAAAGAGAAAGAAGAAAAG	Solanum tuberosum
PGSC0003DMG400008914	Soltu.DM.03G015270.1	1457	1477	-	5.53e-06	AGAAAAGCAAAGTAGAACAAG	Solanum tuberosum
PGSC0003DMG400008914	Soltu.DM.04G029210.1	129	149	-	3.41e-06	AAAAAAGAAAATAGAATATAA	Solanum tuberosum
PGSC0003DMG400008914	Soltu.DM.04G037770.1	1895	1915	+	7.09e-06	aaaaaagaaaaaaaaagagtc	Solanum tuberosum
PGSC0003DMG400008914	Soltu.DM.04G037770.1	557	577	+	8.01e-06	caaaaagaaaaaggaaattaa	Solanum tuberosum
PGSC0003DMG400008914	Soltu.DM.08G025340.1	1512	1532	-	9.65e-06	AAAAAGGCAAAAAATAGAAAC	Solanum tuberosum
PGSC0003DMG400008914	Soltu.DM.08G025340.1	1513	1533	-	8.34e-06	AAAAAAGGCAAAAAATAGAAA	Solanum tuberosum
PGSC0003DMG400009142	Soltu.DM.04G021620.1	751	771	+	8.27e-06	gggctgttaaggtggcggcaa	Solanum tuberosum
PGSC0003DMG400009142	Soltu.DM.04G021620.1	763	783	+	1.3e-06	tggcggcaaaaacggcggaga	Solanum tuberosum
PGSC0003DMG400009142	Soltu.DM.04G021620.1	766	786	+	5.9e-06	cggcaaaaacggcggagagaa	Solanum tuberosum
PGSC0003DMG400009304	Soltu.DM.05G021910.1	1102	1115	-	7.49e-06	GAGGGAATATTTTG	Solanum tuberosum
PGSC0003DMG400009378	Soltu.DM.03G015270.1	740	749	-	4.63e-06	AAGAATCTGG	Solanum tuberosum
PGSC0003DMG400009381	Soltu.DM.03G015270.1	86	100	+	8.81e-06	CTTCTCCACCACGTC	Solanum tuberosum
PGSC0003DMG400009381	Soltu.DM.04G029210.1	1882	1896	+	6.79e-06	cttctctctcactct	Solanum tuberosum
PGSC0003DMG400009382	Soltu.DM.03G015270.1	1394	1413	-	6.7e-07	CACAAAAAGACAAATCAAGG	Solanum tuberosum
PGSC0003DMG400009382	Soltu.DM.03G022770.1	1523	1542	-	1.9e-06	AAGAAGAAGACAAAAGGAAC	Solanum tuberosum
PGSC0003DMG400009449	Soltu.DM.03G015270.1	253	272	-	2.45e-08	GATGACGTCAGCTTACCTCC	Solanum tuberosum
PGSC0003DMG400009449	Soltu.DM.03G015270.1	261	280	+	7.89e-07	GCTGACGTCATCTCATATCG	Solanum tuberosum
PGSC0003DMG400009713	Soltu.DM.04G021620.1	765	779	+	4.42e-06	gcggcaaaaacggcg	Solanum tuberosum
PGSC0003DMG400009909	Soltu.DM.03G015270.1	1572	1586	-	7.7e-06	GATGCAGCACCTAGA	Solanum tuberosum
PGSC0003DMG400010008	Soltu.DM.03G015270.1	262	271	+	3.53e-06	CTGACGTCAT	Solanum tuberosum
PGSC0003DMG400010008	Soltu.DM.03G015270.1	262	271	-	5.79e-06	ATGACGTCAG	Solanum tuberosum
PGSC0003DMG400010045	Soltu.DM.04G021620.1	834	863	+	8.02e-06	tgtgggctccactctccaagatattgaacc	Solanum tuberosum
PGSC0003DMG400010045	Soltu.DM.04G021620.1	847	876	-	3.29e-07	AGTGGGGCCCACAGGTTCAATATCTTGGAG	Solanum tuberosum
PGSC0003DMG400010045	Soltu.DM.04G021620.1	864	893	+	1.82e-08	tgtgggccccactctccaagatattgaacc	Solanum tuberosum
PGSC0003DMG400010045	Soltu.DM.04G021620.1	877	906	-	3.29e-07	AGTGGGGCCCACAGGTTCAATATCTTGGAG	Solanum tuberosum
PGSC0003DMG400010045	Soltu.DM.04G021620.1	894	923	+	5.2e-09	tgtgggccccactctccactcccacaactt	Solanum tuberosum
PGSC0003DMG400010045	Soltu.DM.05G021910.1	1639	1668	-	1.78e-06	TGGGGGTGCCACGCCACCCCCGAACTTCGA	Solanum tuberosum
PGSC0003DMG400010075	Soltu.DM.03G015270.1	120	140	+	3.77e-06	CCCTTCCTCCCTTAACTTTTC	Solanum tuberosum
PGSC0003DMG400010075	Soltu.DM.03G015270.1	134	154	+	1.51e-06	ACTTTTCTTCTTTCTCTTTTT	Solanum tuberosum
PGSC0003DMG400010075	Soltu.DM.03G022770.1	1512	1532	+	3.77e-06	ctttctttttagttccttttg	Solanum tuberosum
PGSC0003DMG400010075	Soltu.DM.04G029210.1	1897	1917	+	7.34e-07	cttcattttctcttccttttt	Solanum tuberosum
PGSC0003DMG400010075	Soltu.DM.04G037770.1	1896	1916	-	6.06e-06	AGACTCTTTTTTTTTCTTTTT	Solanum tuberosum
PGSC0003DMG400010075	Soltu.DM.08G025340.1	1512	1532	+	8.28e-06	gtttctattttttgccttttt	Solanum tuberosum
PGSC0003DMG400010079	Soltu.DM.03G015270.1	1971	1991	-	5.03e-06	TATCTTTTTATGGCAGAAAAC	Solanum tuberosum
PGSC0003DMG400010478	Soltu.DM.03G015270.1	1394	1413	+	3.88e-07	CCTTGATTTGTCTTTTTGTG	Solanum tuberosum
PGSC0003DMG400010478	Soltu.DM.03G022770.1	1523	1542	+	9.21e-07	gttccttttgtcttcttctt	Solanum tuberosum
PGSC0003DMG400010478	Soltu.DM.04G021620.1	1556	1575	+	9.31e-06	attatgtttgtctgttagtg	Solanum tuberosum
PGSC0003DMG400010719	Soltu.DM.04G021620.1	759	775	+	9.33e-06	aaggtggcggcaaaaac	Solanum tuberosum
PGSC0003DMG400010719	Soltu.DM.04G021620.1	762	778	+	1.39e-06	gtggcggcaaaaacggc	Solanum tuberosum
PGSC0003DMG400010719	Soltu.DM.04G021620.1	774	790	+	5.88e-06	acggcggagagaaggga	Solanum tuberosum
PGSC0003DMG400011133	Soltu.DM.04G021620.1	677	686	+	3.56e-06	tccacgtgcc	Solanum tuberosum
PGSC0003DMG400011133	Soltu.DM.04G021620.1	677	686	-	3.56e-06	GGCACGTGGA	Solanum tuberosum
PGSC0003DMG400011133	Soltu.DM.04G021620.1	812	821	+	7.88e-06	accacgtggc	Solanum tuberosum
PGSC0003DMG400011133	Soltu.DM.04G021620.1	812	821	-	7.88e-06	GCCACGTGGT	Solanum tuberosum
PGSC0003DMG400011243	Soltu.DM.04G021620.1	799	813	+	9.44e-07	aaggtttggtgggac	Solanum tuberosum
PGSC0003DMG400011243	Soltu.DM.04G029210.1	1079	1093	-	6.52e-07	GGTGGTAGGTGGTGG	Solanum tuberosum
PGSC0003DMG400011430	Soltu.DM.03G015270.1	258	272	+	2.7e-07	TAAGCTGACGTCATC	Solanum tuberosum
PGSC0003DMG400011430	Soltu.DM.03G015270.1	261	275	-	4.3e-07	TGAGATGACGTCAGC	Solanum tuberosum
PGSC0003DMG400011976	Soltu.DM.04G021620.1	799	811	-	7.12e-06	CCCACCAAACCTT	Solanum tuberosum
PGSC0003DMG400012318	Soltu.DM.06G017740.1	892	902	+	8.21e-06	taaagtcaact	Solanum tuberosum
PGSC0003DMG400012396	Soltu.DM.04G021620.1	807	816	+	9.21e-07	gtgggaccac	Solanum tuberosum
PGSC0003DMG400012396	Soltu.DM.04G021620.1	865	874	-	3.22e-07	TGGGGCCCAC	Solanum tuberosum
PGSC0003DMG400012396	Soltu.DM.04G021620.1	866	875	+	2.33e-06	tgggccccac	Solanum tuberosum
PGSC0003DMG400012396	Soltu.DM.04G021620.1	895	904	-	3.22e-07	TGGGGCCCAC	Solanum tuberosum
PGSC0003DMG400012396	Soltu.DM.04G021620.1	896	905	+	2.33e-06	tgggccccac	Solanum tuberosum
PGSC0003DMG400012396	Soltu.DM.05G021910.1	1544	1553	+	4.21e-06	gtggcaccac	Solanum tuberosum
PGSC0003DMG400012660	Soltu.DM.03G022770.1	505	514	+	9.21e-06	ttacgtggca	Solanum tuberosum
PGSC0003DMG400012660	Soltu.DM.04G021620.1	813	822	+	5.32e-07	ccacgtggca	Solanum tuberosum
PGSC0003DMG400012660	Soltu.DM.05G021910.1	1079	1088	+	2.36e-07	cgacgtggca	Solanum tuberosum
PGSC0003DMG400012684	Soltu.DM.03G015270.1	1397	1413	-	1.05e-06	CACAAAAAGACAAATCA	Solanum tuberosum
PGSC0003DMG400012684	Soltu.DM.03G022770.1	1526	1542	-	1.71e-06	AAGAAGAAGACAAAAGG	Solanum tuberosum
PGSC0003DMG400013215	Soltu.DM.04G021620.1	797	811	+	1.66e-06	ataaggtttggtggg	Solanum tuberosum
PGSC0003DMG400013402	Soltu.DM.04G021620.1	750	777	-	3.75e-06	CCGTTTTTGCCGCCACCTTAACAGCCCC	Solanum tuberosum
PGSC0003DMG400013402	Soltu.DM.04G021620.1	762	789	-	7.6e-07	CCCTTCTCTCCGCCGTTTTTGCCGCCAC	Solanum tuberosum
PGSC0003DMG400014417	Soltu.DM.04G021620.1	772	786	+	4.78e-06	aaacggcggagagaa	Solanum tuberosum
PGSC0003DMG400014541	Soltu.DM.04G021620.1	772	786	-	5.96e-06	TTCTCTCCGCCGTTT	Solanum tuberosum
PGSC0003DMG400014541	Soltu.DM.05G021910.1	1307	1321	-	9.69e-06	CTGGATCCGCCACTG	Solanum tuberosum
PGSC0003DMG400014705	Soltu.DM.04G021620.1	678	691	-	3.44e-06	CAAGTGGCACGTGG	Solanum tuberosum
PGSC0003DMG400014705	Soltu.DM.04G021620.1	807	820	+	3.24e-06	gtgggaccacgtgg	Solanum tuberosum
PGSC0003DMG400015076	Soltu.DM.06G017740.1	892	902	+	9.74e-06	taaagtcaact	Solanum tuberosum
PGSC0003DMG400015167	Soltu.DM.03G015270.1	437	448	-	3.49e-07	AAAAACAGAGGA	Solanum tuberosum
PGSC0003DMG400015167	Soltu.DM.04G021620.1	1800	1811	+	6.53e-06	taaaacagagta	Solanum tuberosum
PGSC0003DMG400015167	Soltu.DM.04G029210.1	1949	1960	-	5.71e-08	AGAAACAGAGCA	Solanum tuberosum
PGSC0003DMG400015167	Soltu.DM.04G029210.1	1965	1976	-	3.49e-07	AAAAACAGAGGA	Solanum tuberosum
PGSC0003DMG400015167	Soltu.DM.08G025340.1	1469	1480	-	7.01e-06	AGAAACAGAAGA	Solanum tuberosum
PGSC0003DMG400015424	Soltu.DM.08G025340.1	1130	1149	-	2.69e-06	CTACACGTGTGCATTTTCAA	Solanum tuberosum
PGSC0003DMG400015424	Soltu.DM.08G025340.1	1138	1157	+	2.43e-06	gcacacgtgtagttcaaaaa	Solanum tuberosum
PGSC0003DMG400015424	Soltu.DM.08G025340.1	1151	1170	-	9.39e-06	GTACACGTGTACATTTTTGA	Solanum tuberosum
PGSC0003DMG400015424	Soltu.DM.08G025340.1	1159	1178	+	4.57e-06	gtacacgtgtacattttcat	Solanum tuberosum
PGSC0003DMG400015424	Soltu.DM.08G025340.1	304	323	+	6.31e-06	ctacacgtgtacatttgtaa	Solanum tuberosum
PGSC0003DMG400015424	Soltu.DM.08G025340.1	324	343	+	5.17e-06	ctacacgtgtacattttcaa	Solanum tuberosum
PGSC0003DMG400015424	Soltu.DM.08G025340.1	945	964	-	1e-05	GTACACGTGTAGTTGAAAAT	Solanum tuberosum
PGSC0003DMG400015424	Soltu.DM.08G025340.1	953	972	+	5.71e-06	ctacacgtgtactttttcaa	Solanum tuberosum
PGSC0003DMG400015482	Soltu.DM.04G021620.1	675	686	+	7.68e-06	gttccacgtgcc	Solanum tuberosum
PGSC0003DMG400015482	Soltu.DM.04G021620.1	677	688	-	2.46e-06	GTGGCACGTGGA	Solanum tuberosum
PGSC0003DMG400015668	Soltu.DM.03G022770.1	1821	1833	-	1.23e-06	ATGTTAGGTGAAG	Solanum tuberosum
PGSC0003DMG400015668	Soltu.DM.04G021620.1	800	812	+	8.05e-06	aggtttggtggga	Solanum tuberosum
PGSC0003DMG400015692	Soltu.DM.03G015270.1	138	157	-	2.01e-06	GGAAAAAAGAGAAAGAAGAA	Solanum tuberosum
PGSC0003DMG400015692	Soltu.DM.03G015270.1	1394	1413	-	1.83e-06	CACAAAAAGACAAATCAAGG	Solanum tuberosum
PGSC0003DMG400015692	Soltu.DM.03G022770.1	1523	1542	-	2.72e-08	AAGAAGAAGACAAAAGGAAC	Solanum tuberosum
PGSC0003DMG400015692	Soltu.DM.04G021620.1	1668	1687	-	1.86e-06	AAGAAAGAAAGAAAAACAAA	Solanum tuberosum
PGSC0003DMG400015692	Soltu.DM.04G029210.1	1878	1897	-	9.26e-06	GAGAGTGAGAGAGAAGTGAG	Solanum tuberosum
PGSC0003DMG400015692	Soltu.DM.04G029210.1	1897	1916	-	5.6e-06	AAAAGGAAGAGAAAATGAAG	Solanum tuberosum
PGSC0003DMG400015767	Soltu.DM.04G029210.1	1081	1095	+	2.9e-08	accacctaccaccac	Solanum tuberosum
PGSC0003DMG400016203	Soltu.DM.03G015270.1	1471	1485	+	6.32e-06	CTTTTCTTTTTTGGG	Solanum tuberosum
PGSC0003DMG400016363	Soltu.DM.04G021620.1	835	845	+	6.58e-07	gtgggctccac	Solanum tuberosum
PGSC0003DMG400016363	Soltu.DM.04G021620.1	835	845	-	3.06e-06	GTGGAGCCCAC	Solanum tuberosum
PGSC0003DMG400016363	Soltu.DM.04G021620.1	865	875	+	3.85e-08	gtgggccccac	Solanum tuberosum
PGSC0003DMG400016363	Soltu.DM.04G021620.1	865	875	-	9.5e-09	GTGGGGCCCAC	Solanum tuberosum
PGSC0003DMG400016363	Soltu.DM.04G021620.1	895	905	+	3.85e-08	gtgggccccac	Solanum tuberosum
PGSC0003DMG400016363	Soltu.DM.04G021620.1	895	905	-	9.5e-09	GTGGGGCCCAC	Solanum tuberosum
PGSC0003DMG400016896	Soltu.DM.04G029210.1	1882	1896	-	8.36e-06	AGAGTGAGAGAGAAG	Solanum tuberosum
PGSC0003DMG400016951	Soltu.DM.03G015270.1	257	273	-	2.6e-07	AGATGACGTCAGCTTAC	Solanum tuberosum
PGSC0003DMG400016951	Soltu.DM.03G015270.1	260	276	+	1.18e-07	AGCTGACGTCATCTCAT	Solanum tuberosum
PGSC0003DMG400017181	Soltu.DM.04G021620.1	677	686	+	4.49e-06	tccacgtgcc	Solanum tuberosum
PGSC0003DMG400017181	Soltu.DM.04G021620.1	677	686	-	4.49e-06	GGCACGTGGA	Solanum tuberosum
PGSC0003DMG400017181	Soltu.DM.04G021620.1	812	821	+	7.57e-06	accacgtggc	Solanum tuberosum
PGSC0003DMG400017181	Soltu.DM.04G021620.1	812	821	-	7.57e-06	GCCACGTGGT	Solanum tuberosum
PGSC0003DMG400017223	Soltu.DM.03G015270.1	1890	1910	-	2.05e-06	TCACACACTTCTAACCAACCC	Solanum tuberosum
PGSC0003DMG400017223	Soltu.DM.04G021620.1	801	821	-	1.89e-06	GCCACGTGGTCCCACCAAACC	Solanum tuberosum
PGSC0003DMG400017223	Soltu.DM.04G029210.1	1068	1088	+	5.41e-06	aatccatccccccaccaccta	Solanum tuberosum
PGSC0003DMG400017223	Soltu.DM.04G029210.1	1071	1091	+	4.94e-08	ccatccccccaccacctacca	Solanum tuberosum
PGSC0003DMG400017223	Soltu.DM.04G029210.1	1075	1095	+	7.59e-06	ccccccaccacctaccaccac	Solanum tuberosum
PGSC0003DMG400017223	Soltu.DM.05G021910.1	490	510	-	3.24e-07	CCCCACAGACACCACCAACAA	Solanum tuberosum
PGSC0003DMG400017223	Soltu.DM.08G025340.1	1897	1917	-	3.8e-06	TAGCGAATCTTTAACCAACCC	Solanum tuberosum
PGSC0003DMG400017505	Soltu.DM.03G015270.1	86	100	-	6.47e-06	GACGTGGTGGAGAAG	Solanum tuberosum
PGSC0003DMG400017505	Soltu.DM.04G021620.1	1358	1372	-	8.12e-06	TTCTTGGGTATGAAG	Solanum tuberosum
PGSC0003DMG400017813	Soltu.DM.04G021620.1	751	770	-	7.73e-06	TGCCGCCACCTTAACAGCCC	Solanum tuberosum
PGSC0003DMG400017813	Soltu.DM.04G021620.1	760	779	-	1.03e-06	CGCCGTTTTTGCCGCCACCT	Solanum tuberosum
PGSC0003DMG400017813	Soltu.DM.04G021620.1	763	782	-	1.88e-08	CTCCGCCGTTTTTGCCGCCA	Solanum tuberosum
PGSC0003DMG400017813	Soltu.DM.04G037760.1	1629	1648	+	7.46e-06	atacaccctcttctccgaca	Solanum tuberosum
PGSC0003DMG400017813	Soltu.DM.05G021910.1	491	510	-	3.69e-07	CCCCACAGACACCACCAACA	Solanum tuberosum
PGSC0003DMG400017813	Soltu.DM.08G025340.1	1199	1218	+	4.15e-07	ctcagccacccacaccgact	Solanum tuberosum
PGSC0003DMG400018090	Soltu.DM.03G015270.1	129	149	-	9.73e-06	GAGAAAGAAGAAAAGTTAAGG	Solanum tuberosum
PGSC0003DMG400018090	Soltu.DM.03G022770.1	1973	1993	-	9.27e-06	TAAAAAAAAAAAAAGTAAGTA	Solanum tuberosum
PGSC0003DMG400018090	Soltu.DM.04G029210.1	1451	1471	-	1.67e-06	AGATAAATGAAAAAGGAAAGT	Solanum tuberosum
PGSC0003DMG400018090	Soltu.DM.04G029210.1	1601	1621	-	1.48e-06	TAAAAAATTAAAAAGGAAAAA	Solanum tuberosum
PGSC0003DMG400018090	Soltu.DM.04G037770.1	549	569	+	2e-06	gaaagagtcaaaaagaaaaag	Solanum tuberosum
PGSC0003DMG400018090	Soltu.DM.04G037770.1	555	575	+	1.74e-06	gtcaaaaagaaaaaggaaatt	Solanum tuberosum
PGSC0003DMG400018112	Soltu.DM.03G015270.1	193	213	+	2.48e-06	TCCAGCTTCTCCTTCTCCGTG	Solanum tuberosum
PGSC0003DMG400018112	Soltu.DM.04G021620.1	749	769	-	2.69e-06	GCCGCCACCTTAACAGCCCCT	Solanum tuberosum
PGSC0003DMG400018112	Soltu.DM.04G021620.1	761	781	-	1.56e-09	TCCGCCGTTTTTGCCGCCACC	Solanum tuberosum
PGSC0003DMG400018112	Soltu.DM.04G021620.1	764	784	-	1.73e-07	CTCTCCGCCGTTTTTGCCGCC	Solanum tuberosum
PGSC0003DMG400018280	Soltu.DM.04G021620.1	678	687	-	6.25e-06	TGGCACGTGG	Solanum tuberosum
PGSC0003DMG400018280	Soltu.DM.04G021620.1	811	820	+	5.52e-06	gaccacgtgg	Solanum tuberosum
PGSC0003DMG400018280	Soltu.DM.04G021620.1	813	822	-	8.39e-07	TGCCACGTGG	Solanum tuberosum
PGSC0003DMG400018352	Soltu.DM.04G021620.1	761	780	+	8.96e-06	ggtggcggcaaaaacggcgg	Solanum tuberosum
PGSC0003DMG400018352	Soltu.DM.04G021620.1	764	783	+	2.62e-06	ggcggcaaaaacggcggaga	Solanum tuberosum
PGSC0003DMG400018352	Soltu.DM.06G017740.1	1720	1739	+	9.65e-06	gccggtgcttgatgggcagt	Solanum tuberosum
PGSC0003DMG400018352	Soltu.DM.08G025340.1	1198	1217	-	1.97e-06	GTCGGTGTGGGTGGCTGAGT	Solanum tuberosum
PGSC0003DMG400018469	Soltu.DM.03G022770.1	500	514	+	7.16e-06	cttttttacgtggca	Solanum tuberosum
PGSC0003DMG400018469	Soltu.DM.04G021620.1	808	822	+	1.81e-07	tgggaccacgtggca	Solanum tuberosum
PGSC0003DMG400018469	Soltu.DM.05G021910.1	1074	1088	+	1.35e-07	ttttccgacgtggca	Solanum tuberosum
PGSC0003DMG400019455	Soltu.DM.04G021620.1	810	821	+	3.08e-06	ggaccacgtggc	Solanum tuberosum
PGSC0003DMG400019455	Soltu.DM.05G021910.1	1050	1061	-	1.41e-06	GTCTGACGTGGT	Solanum tuberosum
PGSC0003DMG400019455	Soltu.DM.05G021910.1	1076	1087	+	1.79e-06	ttccgacgtggc	Solanum tuberosum
PGSC0003DMG400019528	Soltu.DM.04G029210.1	1601	1619	-	1.84e-06	AAAAATTAAAAAGGAAAAA	Solanum tuberosum
PGSC0003DMG400019528	Soltu.DM.04G029210.1	818	836	+	2.09e-06	atagttgaaaaagtgccaa	Solanum tuberosum
PGSC0003DMG400019535	Soltu.DM.04G021620.1	1523	1540	+	3.04e-06	aaatgggggtagggggtg	Solanum tuberosum
PGSC0003DMG400019535	Soltu.DM.04G029210.1	1076	1093	-	2.12e-08	GGTGGTAGGTGGTGGGGG	Solanum tuberosum
PGSC0003DMG400019535	Soltu.DM.04G029210.1	1079	1096	-	2.32e-06	GGTGGTGGTAGGTGGTGG	Solanum tuberosum
PGSC0003DMG400019535	Soltu.DM.04G029210.1	1083	1100	-	1.33e-06	TTTTGGTGGTGGTAGGTG	Solanum tuberosum
PGSC0003DMG400019693	Soltu.DM.04G021620.1	752	770	+	2.28e-06	ggctgttaaggtggcggca	Solanum tuberosum
PGSC0003DMG400019693	Soltu.DM.04G021620.1	764	782	+	1.39e-08	ggcggcaaaaacggcggag	Solanum tuberosum
PGSC0003DMG400020247	Soltu.DM.04G021620.1	807	815	-	6.26e-06	TGGTCCCAC	Solanum tuberosum
PGSC0003DMG400020247	Soltu.DM.04G021620.1	835	843	-	4.75e-06	GGAGCCCAC	Solanum tuberosum
PGSC0003DMG400020247	Soltu.DM.04G021620.1	865	873	-	1.73e-07	GGGGCCCAC	Solanum tuberosum
PGSC0003DMG400020247	Soltu.DM.04G021620.1	867	875	+	3.45e-07	gggccccac	Solanum tuberosum
PGSC0003DMG400020247	Soltu.DM.04G021620.1	895	903	-	1.73e-07	GGGGCCCAC	Solanum tuberosum
PGSC0003DMG400020247	Soltu.DM.04G021620.1	897	905	+	3.45e-07	gggccccac	Solanum tuberosum
PGSC0003DMG400020608	Soltu.DM.06G017740.1	892	904	-	4.21e-06	GCAGTTGACTTTA	Solanum tuberosum
PGSC0003DMG400020807	Soltu.DM.04G021620.1	678	685	+	2.17e-06	ccacgtgc	Solanum tuberosum
PGSC0003DMG400021381	Soltu.DM.04G029210.1	1221	1241	+	9.85e-06	tcgtcaagattcaaactgtat	Solanum tuberosum
PGSC0003DMG400021381	Soltu.DM.04G029210.1	896	916	+	2.55e-06	tcggctagatgcattcttccc	Solanum tuberosum
PGSC0003DMG400021381	Soltu.DM.04G037760.1	1205	1225	-	9.68e-07	GAGTCTAGATTCAAAATCTTT	Solanum tuberosum
PGSC0003DMG400021381	Soltu.DM.04G037760.1	1527	1547	-	2.71e-06	AAGTCTAGATTCATAATTTAT	Solanum tuberosum
PGSC0003DMG400021381	Soltu.DM.04G037760.1	846	866	-	2.49e-06	AAGTCTAGATTCAAAATCTTT	Solanum tuberosum
PGSC0003DMG400021381	Soltu.DM.04G037770.1	842	862	-	2.49e-06	AAGTCTAGATTCAAAATCTTT	Solanum tuberosum
PGSC0003DMG400021895	Soltu.DM.06G017740.1	892	904	+	9.74e-06	taaagtcaactgc	Solanum tuberosum
PGSC0003DMG400021899	Soltu.DM.03G015270.1	1473	1485	-	3.98e-06	CCCAAAAAAGAAA	Solanum tuberosum
PGSC0003DMG400022143	Soltu.DM.05G021910.1	915	922	-	8.92e-06	GGGTCAAC	Solanum tuberosum
PGSC0003DMG400022305	Soltu.DM.04G021620.1	772	786	+	4.78e-06	aaacggcggagagaa	Solanum tuberosum
PGSC0003DMG400022667	Soltu.DM.04G021620.1	772	786	-	2.94e-06	TTCTCTCCGCCGTTT	Solanum tuberosum
PGSC0003DMG400022738	Soltu.DM.04G021620.1	826	846	+	3.6e-06	attgaacctgtgggctccact	Solanum tuberosum
PGSC0003DMG400022738	Soltu.DM.04G021620.1	834	854	-	2.23e-06	TCTTGGAGAGTGGAGCCCACA	Solanum tuberosum
PGSC0003DMG400022738	Soltu.DM.04G021620.1	856	876	+	1.55e-07	attgaacctgtgggccccact	Solanum tuberosum
PGSC0003DMG400022738	Soltu.DM.04G021620.1	864	884	-	2.2e-07	TCTTGGAGAGTGGGGCCCACA	Solanum tuberosum
PGSC0003DMG400022738	Soltu.DM.04G021620.1	886	906	+	1.55e-07	attgaacctgtgggccccact	Solanum tuberosum
PGSC0003DMG400022738	Soltu.DM.04G021620.1	894	914	-	3.31e-07	GAGTGGAGAGTGGGGCCCACA	Solanum tuberosum
PGSC0003DMG400022823	Soltu.DM.04G021620.1	769	783	-	8.97e-06	TCTCCGCCGTTTTTG	Solanum tuberosum
PGSC0003DMG400023426	Soltu.DM.03G015270.1	131	151	+	6.96e-07	TTAACTTTTCTTCTTTCTCTT	Solanum tuberosum
PGSC0003DMG400023426	Soltu.DM.03G022770.1	153	173	-	6.36e-06	CTTTCTTTTTTTATTTTCATT	Solanum tuberosum
PGSC0003DMG400023426	Soltu.DM.03G022770.1	1975	1995	+	1.59e-06	cttactttttttttttttaca	Solanum tuberosum
PGSC0003DMG400023426	Soltu.DM.04G021620.1	1673	1693	+	8.14e-06	ttttctttctttcttcttcta	Solanum tuberosum
PGSC0003DMG400023426	Soltu.DM.04G029210.1	1603	1623	+	5.45e-06	tttcctttttaattttttata	Solanum tuberosum
PGSC0003DMG400023426	Soltu.DM.04G037760.1	1892	1912	-	3.91e-06	GACTCTTTTTCTTTCTTTTTT	Solanum tuberosum
PGSC0003DMG400023426	Soltu.DM.04G037770.1	1569	1589	+	5.85e-06	ttaccttttttttttctcact	Solanum tuberosum
PGSC0003DMG400023426	Soltu.DM.04G037770.1	1885	1905	-	1.69e-06	TTTTCTTTTTTTTTTAGTTTT	Solanum tuberosum
PGSC0003DMG400023426	Soltu.DM.04G037770.1	1891	1911	-	2.56e-06	CTTTTTTTTTCTTTTTTTTTT	Solanum tuberosum
PGSC0003DMG400023426	Soltu.DM.04G037770.1	1892	1912	-	4.73e-06	TCTTTTTTTTTCTTTTTTTTT	Solanum tuberosum
PGSC0003DMG400023426	Soltu.DM.04G037770.1	1893	1913	-	8.48e-06	CTCTTTTTTTTTCTTTTTTTT	Solanum tuberosum
PGSC0003DMG400023426	Soltu.DM.04G037770.1	1895	1915	-	6.27e-06	GACTCTTTTTTTTTCTTTTTT	Solanum tuberosum
PGSC0003DMG400023426	Soltu.DM.04G037770.1	547	567	-	3.42e-07	TTTTCTTTTTGACTCTTTCTT	Solanum tuberosum
PGSC0003DMG400023426	Soltu.DM.04G037770.1	553	573	-	3.58e-06	TTTCCTTTTTCTTTTTGACTC	Solanum tuberosum
PGSC0003DMG400023426	Soltu.DM.06G017740.1	18	38	+	2.02e-06	ctaacttttttgtttttgttt	Solanum tuberosum
PGSC0003DMG400023434	Soltu.DM.03G022770.1	65	83	-	2.3e-06	CACCATTAACATCACAATC	Solanum tuberosum
PGSC0003DMG400023678	Soltu.DM.03G015270.1	258	272	+	2.7e-07	TAAGCTGACGTCATC	Solanum tuberosum
PGSC0003DMG400023678	Soltu.DM.03G015270.1	261	275	-	4.3e-07	TGAGATGACGTCAGC	Solanum tuberosum
PGSC0003DMG400023717	Soltu.DM.04G021620.1	761	771	-	9.65e-06	TTGCCGCCACC	Solanum tuberosum
PGSC0003DMG400023717	Soltu.DM.04G029210.1	1076	1086	+	3.22e-06	cccccaccacc	Solanum tuberosum
PGSC0003DMG400023717	Soltu.DM.04G029210.1	1086	1096	+	5.32e-06	ctaccaccacc	Solanum tuberosum
PGSC0003DMG400023717	Soltu.DM.08G025340.1	202	212	-	8.53e-06	CGACCACCGCA	Solanum tuberosum
PGSC0003DMG400024145	Soltu.DM.04G021620.1	676	690	+	7.03e-06	ttccacgtgccactt	Solanum tuberosum
PGSC0003DMG400024145	Soltu.DM.08G025340.1	1135	1149	-	3.47e-06	CTACACGTGTGCATT	Solanum tuberosum
PGSC0003DMG400024254	Soltu.DM.04G021620.1	807	816	-	5.14e-06	GTGGTCCCAC	Solanum tuberosum
PGSC0003DMG400024254	Soltu.DM.04G021620.1	835	844	-	4.56e-06	TGGAGCCCAC	Solanum tuberosum
PGSC0003DMG400024254	Soltu.DM.04G021620.1	836	845	+	9.78e-06	tgggctccac	Solanum tuberosum
PGSC0003DMG400024254	Soltu.DM.04G021620.1	865	874	-	1.15e-07	TGGGGCCCAC	Solanum tuberosum
PGSC0003DMG400024254	Soltu.DM.04G021620.1	866	875	+	4.02e-07	tgggccccac	Solanum tuberosum
PGSC0003DMG400024254	Soltu.DM.04G021620.1	895	904	-	1.15e-07	TGGGGCCCAC	Solanum tuberosum
PGSC0003DMG400024254	Soltu.DM.04G021620.1	896	905	+	4.02e-07	tgggccccac	Solanum tuberosum
PGSC0003DMG400024523	Soltu.DM.04G021620.1	679	692	+	4.77e-06	cacgtgccacttgg	Solanum tuberosum
PGSC0003DMG400025129	Soltu.DM.04G029210.1	824	833	+	3.09e-06	gaaaaagtgc	Solanum tuberosum
PGSC0003DMG400025797	Soltu.DM.04G021620.1	768	782	+	4.9e-07	gcaaaaacggcggag	Solanum tuberosum
PGSC0003DMG400025976	Soltu.DM.04G021620.1	678	685	+	2.17e-06	ccacgtgc	Solanum tuberosum
PGSC0003DMG400026035	Soltu.DM.03G022770.1	1398	1412	+	7.34e-06	ttttgtcggtgtgtg	Solanum tuberosum
PGSC0003DMG400026079	Soltu.DM.06G017740.1	795	806	-	8.85e-06	GATCACGCCACT	Solanum tuberosum
PGSC0003DMG400026136	Soltu.DM.04G021620.1	751	769	+	1.28e-06	gggctgttaaggtggcggc	Solanum tuberosum
PGSC0003DMG400026136	Soltu.DM.04G021620.1	754	772	+	8.3e-06	ctgttaaggtggcggcaaa	Solanum tuberosum
PGSC0003DMG400026136	Soltu.DM.04G021620.1	766	784	+	1.44e-07	cggcaaaaacggcggagag	Solanum tuberosum
PGSC0003DMG400026136	Soltu.DM.04G029210.1	1075	1093	-	6.19e-06	GGTGGTAGGTGGTGGGGGG	Solanum tuberosum
PGSC0003DMG400026232	Soltu.DM.05G021910.1	1307	1321	-	9.17e-06	CTGGATCCGCCACTG	Solanum tuberosum
PGSC0003DMG400026962	Soltu.DM.03G015270.1	1060	1070	-	9.14e-06	GCATTAAATAT	Solanum tuberosum
PGSC0003DMG400027283	Soltu.DM.03G022770.1	240	254	+	5.44e-06	cttctagatggttta	Solanum tuberosum
PGSC0003DMG400027562	Soltu.DM.03G015270.1	258	272	+	7.02e-08	TAAGCTGACGTCATC	Solanum tuberosum
PGSC0003DMG400027562	Soltu.DM.03G015270.1	261	275	-	4.8e-07	TGAGATGACGTCAGC	Solanum tuberosum
PGSC0003DMG400027770	Soltu.DM.03G022770.1	1050	1060	-	7.55e-06	ACATTAATTGC	Solanum tuberosum
PGSC0003DMG400027820	Soltu.DM.08G025340.1	1138	1148	-	1.89e-06	TACACGTGTGC	Solanum tuberosum
PGSC0003DMG400027820	Soltu.DM.08G025340.1	1139	1149	+	3.55e-06	cacacgtgtag	Solanum tuberosum
PGSC0003DMG400027820	Soltu.DM.08G025340.1	1159	1169	-	8.35e-06	TACACGTGTAC	Solanum tuberosum
PGSC0003DMG400027820	Soltu.DM.08G025340.1	1160	1170	+	8.35e-06	tacacgtgtac	Solanum tuberosum
PGSC0003DMG400027820	Soltu.DM.08G025340.1	304	314	-	6.44e-06	TACACGTGTAG	Solanum tuberosum
PGSC0003DMG400027820	Soltu.DM.08G025340.1	305	315	+	8.35e-06	tacacgtgtac	Solanum tuberosum
PGSC0003DMG400027820	Soltu.DM.08G025340.1	324	334	-	6.44e-06	TACACGTGTAG	Solanum tuberosum
PGSC0003DMG400027820	Soltu.DM.08G025340.1	325	335	+	8.35e-06	tacacgtgtac	Solanum tuberosum
PGSC0003DMG400027820	Soltu.DM.08G025340.1	953	963	-	6.44e-06	TACACGTGTAG	Solanum tuberosum
PGSC0003DMG400027820	Soltu.DM.08G025340.1	954	964	+	8.35e-06	tacacgtgtac	Solanum tuberosum
PGSC0003DMG400028121	Soltu.DM.04G021620.1	808	822	+	1.47e-07	tgggaccacgtggca	Solanum tuberosum
PGSC0003DMG400028121	Soltu.DM.05G021910.1	1074	1088	+	1.34e-06	ttttccgacgtggca	Solanum tuberosum
PGSC0003DMG400028125	Soltu.DM.04G029210.1	1077	1095	+	9.45e-07	ccccaccacctaccaccac	Solanum tuberosum
PGSC0003DMG400028275	Soltu.DM.04G029210.1	1885	1895	+	3.6e-06	ctctctcactc	Solanum tuberosum
PGSC0003DMG400028275	Soltu.DM.08G025340.1	402	412	+	6.32e-06	cacccacactg	Solanum tuberosum
PGSC0003DMG400028442	Soltu.DM.04G021620.1	1679	1697	+	5.47e-06	ttctttcttcttctagtaa	Solanum tuberosum
PGSC0003DMG400028700	Soltu.DM.03G022770.1	612	626	+	2.77e-06	agtgttggtggtggc	Solanum tuberosum
PGSC0003DMG400028700	Soltu.DM.04G021620.1	755	769	+	4.1e-06	tgttaaggtggcggc	Solanum tuberosum
PGSC0003DMG400028700	Soltu.DM.04G021620.1	767	781	+	5.05e-06	ggcaaaaacggcgga	Solanum tuberosum
PGSC0003DMG400028700	Soltu.DM.04G029210.1	1078	1092	-	7.09e-06	GTGGTAGGTGGTGGG	Solanum tuberosum
PGSC0003DMG400028949	Soltu.DM.04G021620.1	1596	1610	+	9.12e-06	aaaccaaaccgtccc	Solanum tuberosum
PGSC0003DMG400029144	Soltu.DM.08G025340.1	168	180	-	5e-06	AATCCAGATCCAT	Solanum tuberosum
PGSC0003DMG400029371	Soltu.DM.06G017740.1	891	904	-	5.84e-06	GCAGTTGACTTTAA	Solanum tuberosum
PGSC0003DMG400029483	Soltu.DM.03G015270.1	1397	1413	-	3.11e-07	CACAAAAAGACAAATCA	Solanum tuberosum
PGSC0003DMG400029483	Soltu.DM.03G022770.1	1526	1542	-	1.06e-06	AAGAAGAAGACAAAAGG	Solanum tuberosum
PGSC0003DMG400029483	Soltu.DM.04G021620.1	1559	1575	-	5.21e-06	CACTAACAGACAAACAT	Solanum tuberosum
PGSC0003DMG400030023	Soltu.DM.03G015270.1	245	259	-	8.64e-06	TACCTCCGGCAACAA	Solanum tuberosum
PGSC0003DMG400030228	Soltu.DM.03G015270.1	193	213	+	7.06e-06	TCCAGCTTCTCCTTCTCCGTG	Solanum tuberosum
PGSC0003DMG400030228	Soltu.DM.04G021620.1	749	769	-	3.93e-07	GCCGCCACCTTAACAGCCCCT	Solanum tuberosum
PGSC0003DMG400030228	Soltu.DM.04G021620.1	752	772	-	1.08e-06	TTTGCCGCCACCTTAACAGCC	Solanum tuberosum
PGSC0003DMG400030228	Soltu.DM.04G021620.1	761	781	-	2.18e-06	TCCGCCGTTTTTGCCGCCACC	Solanum tuberosum
PGSC0003DMG400030228	Soltu.DM.04G021620.1	764	784	-	1.99e-07	CTCTCCGCCGTTTTTGCCGCC	Solanum tuberosum
PGSC0003DMG400030228	Soltu.DM.05G021910.1	492	512	-	1.61e-06	TTCCCCACAGACACCACCAAC	Solanum tuberosum
PGSC0003DMG400030461	Soltu.DM.04G021620.1	763	779	+	4.96e-08	tggcggcaaaaacggcg	Solanum tuberosum
PGSC0003DMG400030461	Soltu.DM.04G021620.1	763	779	-	9.8e-06	CGCCGTTTTTGCCGCCA	Solanum tuberosum
PGSC0003DMG400030461	Soltu.DM.04G021620.1	766	782	+	5.5e-07	cggcaaaaacggcggag	Solanum tuberosum
PGSC0003DMG400031049	Soltu.DM.03G015270.1	1398	1412	-	4.91e-06	ACAAAAAGACAAATC	Solanum tuberosum
PGSC0003DMG400031049	Soltu.DM.03G022770.1	1527	1541	-	5.24e-06	AGAAGAAGACAAAAG	Solanum tuberosum
PGSC0003DMG400031049	Soltu.DM.08G025340.1	275	289	+	8.88e-06	tcaaaaagacaaatt	Solanum tuberosum
PGSC0003DMG400031054	Soltu.DM.03G015270.1	84	100	-	7.76e-06	GACGTGGTGGAGAAGGC	Solanum tuberosum
PGSC0003DMG400031071	Soltu.DM.05G021910.1	1651	1662	-	3.95e-06	TGCCACGCCACC	Solanum tuberosum
PGSC0003DMG400031072	Soltu.DM.03G015270.1	82	101	+	9.79e-06	TTGCCTTCTCCACCACGTCT	Solanum tuberosum
PGSC0003DMG400031175	Soltu.DM.04G029210.1	412	421	+	8.12e-06	tcgttgacgg	Solanum tuberosum
PGSC0003DMG400032257	Soltu.DM.05G021910.1	238	250	+	9.41e-06	ccaaatttgaaaa	Solanum tuberosum
PGSC0003DMG400032257	Soltu.DM.05G021910.1	55	67	-	4.69e-06	CGAAATTTAAACG	Solanum tuberosum
PGSC0003DMG400033078	Soltu.DM.04G021620.1	835	854	-	1.51e-06	TCTTGGAGAGTGGAGCCCAC	Solanum tuberosum
PGSC0003DMG400033078	Soltu.DM.04G021620.1	856	875	+	5.38e-07	attgaacctgtgggccccac	Solanum tuberosum
PGSC0003DMG400033078	Soltu.DM.04G021620.1	865	884	-	3.15e-08	TCTTGGAGAGTGGGGCCCAC	Solanum tuberosum
PGSC0003DMG400033078	Soltu.DM.04G021620.1	886	905	+	5.38e-07	attgaacctgtgggccccac	Solanum tuberosum
PGSC0003DMG400033078	Soltu.DM.04G021620.1	895	914	-	2.32e-08	GAGTGGAGAGTGGGGCCCAC	Solanum tuberosum
PGSC0003DMG400033078	Soltu.DM.05G021910.1	1648	1667	+	6.28e-06	gggggtggcgtggcaccccc	Solanum tuberosum
PGSC0003DMG400033078	Soltu.DM.05G021910.1	1657	1676	-	7.91e-06	AAGGGGTGTGGGGGTGCCAC	Solanum tuberosum
PGSC0003DMG400033078	Soltu.DM.06G017740.1	697	716	-	2.97e-06	ACAAACAGGGTTGGACCTAC	Solanum tuberosum
PGSC0003DMG400037029	Soltu.DM.03G015270.1	1493	1513	-	8.63e-06	CACAACCAGGAAAAGGGAAAA	Solanum tuberosum
PGSC0003DMG400037029	Soltu.DM.04G029210.1	1601	1621	-	1.93e-06	TAAAAAATTAAAAAGGAAAAA	Solanum tuberosum
PGSC0003DMG400037029	Soltu.DM.04G037770.1	549	569	+	9.61e-06	gaaagagtcaaaaagaaaaag	Solanum tuberosum
PGSC0003DMG400037029	Soltu.DM.04G037770.1	555	575	+	7.28e-06	gtcaaaaagaaaaaggaaatt	Solanum tuberosum
PGSC0003DMG400038913	Soltu.DM.04G021620.1	1526	1546	-	3.65e-06	CTAAGACACCCCCTACCCCCA	Solanum tuberosum
PGSC0003DMG400038913	Soltu.DM.04G021620.1	798	818	-	6.74e-06	ACGTGGTCCCACCAAACCTTA	Solanum tuberosum
PGSC0003DMG400038913	Soltu.DM.04G029210.1	1074	1094	+	3.12e-09	tccccccaccacctaccacca	Solanum tuberosum
PGSC0003DMG400040046	Soltu.DM.04G021620.1	756	770	+	4.77e-06	gttaaggtggcggca	Solanum tuberosum
PGSC0003DMG401000306	Soltu.DM.04G037770.1	1187	1196	+	8.54e-06	gatttgaatc	Solanum tuberosum
PGSC0003DMG401006771	Soltu.DM.04G021620.1	1681	1699	+	2.71e-06	ctttcttcttctagtaact	Solanum tuberosum
PGSC0003DMG401006771	Soltu.DM.08G025340.1	1474	1492	-	3.28e-06	ATTTCCATTTGAAGAAACA	Solanum tuberosum
PGSC0003DMG401007392	Soltu.DM.03G015270.1	1472	1485	-	8.48e-07	CCCAAAAAAGAAAA	Solanum tuberosum
PGSC0003DMG401007392	Soltu.DM.03G022770.1	628	641	+	7.02e-06	ccaaatgtagaaaa	Solanum tuberosum
PGSC0003DMG401007392	Soltu.DM.04G021620.1	1681	1694	-	7.57e-06	CTAGAAGAAGAAAG	Solanum tuberosum
PGSC0003DMG401015926	Soltu.DM.04G021620.1	678	686	+	7.7e-06	ccacgtgcc	Solanum tuberosum
PGSC0003DMG401015926	Soltu.DM.04G021620.1	813	821	+	1.08e-06	ccacgtggc	Solanum tuberosum
PGSC0003DMG401020784	Soltu.DM.03G015270.1	258	272	+	9.06e-06	TAAGCTGACGTCATC	Solanum tuberosum
PGSC0003DMG401020784	Soltu.DM.04G037760.1	1473	1487	+	8.62e-06	attgatgacgtagta	Solanum tuberosum
PGSC0003DMG401020784	Soltu.DM.05G021910.1	1648	1662	+	6.77e-06	gggggtggcgtggca	Solanum tuberosum
PGSC0003DMG401022600	Soltu.DM.04G021620.1	671	691	-	1.21e-06	CAAGTGGCACGTGGAACAGTT	Solanum tuberosum
PGSC0003DMG401022600	Soltu.DM.04G021620.1	806	826	-	5.5e-06	TATTTGCCACGTGGTCCCACC	Solanum tuberosum
PGSC0003DMG401022600	Soltu.DM.04G021620.1	807	827	+	1.67e-06	gtgggaccacgtggcaaatat	Solanum tuberosum
PGSC0003DMG401023951	Soltu.DM.03G022770.1	606	626	+	5.6e-06	tgataaagtgttggtggtggc	Solanum tuberosum
PGSC0003DMG401023951	Soltu.DM.04G021620.1	749	769	+	2.57e-07	aggggctgttaaggtggcggc	Solanum tuberosum
PGSC0003DMG401023951	Soltu.DM.04G021620.1	761	781	+	7.17e-08	ggtggcggcaaaaacggcgga	Solanum tuberosum
PGSC0003DMG401023951	Soltu.DM.04G021620.1	764	784	+	3.22e-07	ggcggcaaaaacggcggagag	Solanum tuberosum
PGSC0003DMG401023951	Soltu.DM.05G021910.1	1534	1554	-	7.99e-06	TGTGGTGCCACTGTAGGAGGG	Solanum tuberosum
PGSC0003DMG401023951	Soltu.DM.08G025340.1	1200	1220	-	8.39e-06	TAAGTCGGTGTGGGTGGCTGA	Solanum tuberosum
PGSC0003DMG401027812	Soltu.DM.03G022770.1	239	257	-	2.8e-06	TCATAAACCATCTAGAAGG	Solanum tuberosum
PGSC0003DMG402012256	Soltu.DM.04G029210.1	799	813	+	9.15e-07	aattggctcttcagt	Solanum tuberosum
PGSC0003DMG402012772	Soltu.DM.04G021620.1	765	783	-	4.72e-07	TCTCCGCCGTTTTTGCCGC	Solanum tuberosum
PGSC0003DMG402029444	Soltu.DM.03G015270.1	136	159	-	3.84e-06	GGGGAAAAAAGAGAAAGAAGAAAA	Solanum tuberosum
PGSC0003DMG402029444	Soltu.DM.03G015270.1	138	161	-	1.51e-06	GAGGGGAAAAAAGAGAAAGAAGAA	Solanum tuberosum
PGSC0003DMG402029444	Soltu.DM.03G015270.1	140	163	-	9.25e-06	TCGAGGGGAAAAAAGAGAAAGAAG	Solanum tuberosum
PGSC0003DMG402029444	Soltu.DM.04G021620.1	1629	1652	-	4.92e-07	AGGAGAAAGAGATGAAGAGCGGGT	Solanum tuberosum
PGSC0003DMG402029444	Soltu.DM.04G021620.1	1668	1691	-	7.83e-06	GAAGAAGAAAGAAAGAAAAACAAA	Solanum tuberosum
PGSC0003DMG402029444	Soltu.DM.04G021620.1	1670	1693	-	3.2e-06	TAGAAGAAGAAAGAAAGAAAAACA	Solanum tuberosum
PGSC0003DMG402029444	Soltu.DM.04G021620.1	1723	1746	-	8.75e-06	GTGAAAATAAGAGAAGCAAAGGGA	Solanum tuberosum
PGSC0003DMG402029444	Soltu.DM.04G029210.1	1812	1835	-	8.46e-06	GAGAGAGGGCATTAAAGAGACGAA	Solanum tuberosum
PGSC0003DMG402029444	Soltu.DM.04G029210.1	1848	1871	-	9.25e-06	GAAGAAGAAAGGGGGAAGGAGTGA	Solanum tuberosum
PGSC0003DMG402029444	Soltu.DM.04G029210.1	1850	1873	-	5.64e-07	GGGAAGAAGAAAGGGGGAAGGAGT	Solanum tuberosum
PGSC0003DMG402029444	Soltu.DM.04G029210.1	1852	1875	-	4.54e-06	AGGGGAAGAAGAAAGGGGGAAGGA	Solanum tuberosum
PGSC0003DMG402029444	Soltu.DM.04G029210.1	1880	1903	-	1.03e-06	AATGAAGAGAGTGAGAGAGAAGTG	Solanum tuberosum
PGSC0003DMG402029444	Soltu.DM.04G029210.1	1882	1905	-	8.39e-07	AAAATGAAGAGAGTGAGAGAGAAG	Solanum tuberosum
PGSC0003DMG402029444	Soltu.DM.04G029210.1	1901	1924	-	5.68e-06	GAGTGGAAAAAAGGAAGAGAAAAT	Solanum tuberosum
PGSC0003DMG402029444	Soltu.DM.04G037770.1	547	570	+	4.19e-06	aagaaagagtcaaaaagaaaaagg	Solanum tuberosum
PGSC0003DMG402029444	Soltu.DM.05G021910.1	1767	1790	-	3e-06	AAGAGAGTGTGTGAGAGAGATTTG	Solanum tuberosum
PGSC0003DMG402029444	Soltu.DM.05G021910.1	1769	1792	-	2e-07	GAAAGAGAGTGTGTGAGAGAGATT	Solanum tuberosum
PGSC0003DMG402029444	Soltu.DM.05G021910.1	1771	1794	-	5.89e-08	GAGAAAGAGAGTGTGTGAGAGAGA	Solanum tuberosum
PGSC0003DMG402029444	Soltu.DM.05G021910.1	1773	1796	-	3.71e-08	GAGAGAAAGAGAGTGTGTGAGAGA	Solanum tuberosum
PGSC0003DMG402029444	Soltu.DM.05G021910.1	1775	1798	-	4.05e-07	GTGAGAGAAAGAGAGTGTGTGAGA	Solanum tuberosum
PGSC0003DMG402029444	Soltu.DM.05G021910.1	1777	1800	-	1.17e-07	AGGTGAGAGAAAGAGAGTGTGTGA	Solanum tuberosum
PGSC0003DMG402029444	Soltu.DM.05G021910.1	1781	1804	-	2.44e-06	AAAGAGGTGAGAGAAAGAGAGTGT	Solanum tuberosum
PGSC0003DMG402029444	Soltu.DM.05G021910.1	1783	1806	-	6.77e-06	GCAAAGAGGTGAGAGAAAGAGAGT	Solanum tuberosum

## Sheet: TF informations
TF gene ID (PGSC, V4)	IF protein ID (PGSC, V4)	Gene ID (V6)	Arabidopsis homologous Locus ID	Gene name	Function description	Background_all	Background_bind	Query_all	Query_bind	p_value	q_value
PGSC0003DMG400009382	PGSC0003DMP400016579	Soltu.DM.07G020290.1	AT1G03840	IDD3	MGP is a nuclear-localized putative transcription factor with three zinc finger domains. MGP can interact with three proteins implicated in root patterning: SCR; SHR, and JKD in Y2H assays, and these interactions depend on the first zinc finger in MGP. MGP appears to be a direct transcriptional target of SHR and SCR, based on promoter binding assays, though it is not expressed in the QC, based on…	35119	1080	9	2	0.00212	0.006321
PGSC0003DMG400011243	PGSC0003DMP400019896	Soltu.DM.10G000640.1	AT1G16490	MYB58	Member of the R2R3 factor gene family.	35119	1406	9	2	0.004486	0.01003
PGSC0003DMG400000910	PGSC0003DMP400001723	Soltu.DM.11G011130.1	AT1G21910	DREB26	encodes a member of the DREB subfamily A-5 of ERF/AP2 transcription factor family. The protein contains one AP2 domain. There are 15 members in this subfamily including RAP2.1; RAP2.9 and RAP2.10.	35119	1877	9	3	0.0008249	0.004492
PGSC0003DMG400028275	PGSC0003DMP400049158	Soltu.DM.09G014860.1	AT1G27730	STZ	Related to Cys2/His2-type zinc-finger proteins found in land plants. Compensated for a subset of calcineurin deficiency in yeast. Salt tolerance produced by ZAT10 appeared to be partially dependent on ENA1/PMR2; a P-type ATPase required for Li+ and Na+ efflux in yeast. The protein is localized to the nucleus, acts as a transcriptional repressor and is responsive to chitin oligomers. Also involved…	35119	984	9	2	0.001623	0.005681
PGSC0003DMG400037029	PGSC0003DMP400059133	Soltu.DM.02G016040.1	AT1G29160	COG1	Encodes a DOF transcription factor involved in seed coat development. Regulates PRX2 and PRX25; involved in seed longevity. Binds to promoters of and positively regulates the expression of several LHCA and LHCB genes.	35119	3791	9	3	0.01092	0.01675
PGSC0003DMG400006408	PGSC0003DMP400011365	Soltu.DM.04G029740.1	AT1G34670	MYB93	Encodes a member of the R2R3 transcription factor gene family that is a negative regulator of lateral root (LR) development. It has been proposed that this transcription factor is part of a novel negative feedback loop stimulated specifically in the endodermis upon LR initiation to ensure that LRs are formed only in the correct place.	35119	1890	9	3	0.0008467	0.004492
PGSC0003DMG400008011	PGSC0003DMP400014086	Soltu.DM.04G033590.1	AT1G45249	ABF2	Leucine zipper transcription factor that binds to the abscisic acid (ABA)?responsive element (ABRE) motif in the promoter region of ABA-inducible genes. Enhances drought tolerance in vegetative tissues. Required for normal glucose response. Localized in the nucleus. Expressed constitutively in roots; leaf vascular tissues, and hydathodes or in all tissues under stress conditions. It Primes phosph…	35119	1270	9	2	0.003365	0.008351
PGSC0003DMG400002507	PGSC0003DMP400004435	Soltu.DM.03G036130.1	AT1G51700	DOF1	Encodes dof zinc finger protein (adof1).	35119	4670	9	5	0.0003226	0.002734
PGSC0003DMG400000974	PGSC0003DMP400001856	Soltu.DM.03G011080.2	AT1G65620	AS2	required for formation of a symmetric flat leaf lamina; encodes a member of a family of proteins characterized by cysteine repeats and a leucine zipper; involved in KNOX gene regulation. Acts together with ASL1 in proximal-distal symmetry determination. Forms a complex with AS1 that binds to the BP promoter and leads to silencing of BP.	35119	2088	9	2	0.01344	0.01978
PGSC0003DMG400010045	PGSC0003DMP400017770	Soltu.DM.02G029980.1	AT1G67260	TCP1	Encodes protein with TCP (TB1;CYC,PCF) domain which is likely to be involved in DNA binding and protein-protein interactions. Based on genome analysis, there is a 9-member gene family that possesses this domain in Arabidopsis. Orthologue of Antirrhinum gene CYCLOIDEA. Involved in longitudinal elongation of leaves; promotes hypocotyl elongation by activation BR-biosynthetic gene DWARF4.	35119	1570	9	2	0.006115	0.01107
PGSC0003DMG400014541	PGSC0003DMP400025613	Soltu.DM.05G003020.1	AT1G68550	CRF10	encodes a member of the ERF (ethylene response factor) subfamily B-6 of ERF/AP2 transcription factor family. The protein contains one AP2 domain. There are 12 members in this subfamily including RAP2.11.	35119	1794	9	2	0.008861	0.01413
PGSC0003DMG400017813	PGSC0003DMP400031126	Soltu.DM.11G016120.1	AT1G71450	FUF1	Encodes a member of the DREB subfamily A-4 of ERF/AP2 transcription factor family. The protein contains one AP2 domain. There are 17 members in this subfamily including TINY. FUF1 appears to negatively regulate certain ethylene responsive EDF genes thereby negatively regulating flower senescence.	35119	2759	9	4	0.000287	0.002596
PGSC0003DMG400021381	PGSC0003DMP400037067	Soltu.DM.01G002310.1	AT1G73730	EIL3	Encodes a putative transcription factor involved in ethylene and sulfate starvation signalling. Isolated DNA binding domain has been shown to bind DNA in vitro.	35119	417	9	3	2.355e-06	0.0003057
PGSC0003DMG400003701	PGSC0003DMP400006602	Soltu.DM.04G035840.1	AT1G75390	bZIP44	basic leucine-zipper 44;(source:Araport11)	35119	800	9	2	0.0008927	0.004492
PGSC0003DMG400003706	PGSC0003DMP400006612	Soltu.DM.04G036000.1	AT1G75490	DREB2D	encodes a member of the DREB subfamily A-2 of ERF/AP2 transcription factor family. The protein contains one AP2 domain. There are eight members in this subfamily including DREB2A AND DREB2B that are involved in response to drought.	35119	1963	9	3	0.000977	0.004706
PGSC0003DMG400038913	PGSC0003DMP400061017	Soltu.DM.07G028550.1	AT1G79180	MYB63	Member of the R2R3 factor gene family.	35119	2305	9	2	0.01758	0.02482
PGSC0003DMG400015692	PGSC0003DMP400027527	Soltu.DM.11G002330.1	AT2G01570	RGA1	Member of the VHIID/DELLA regulatory family. Contains homopolymeric serine and threonine residues; a putative nuclear localization signal, leucine heptad repeats, and an LXXLL motif. Putative transcriptional regulator repressing the gibberellin response and integration of phytohormone signalling. DELLAs repress cell proliferation and expansion that drives plant growth. The protein undergoes degra…	35119	5235	9	4	0.005468	0.01074
PGSC0003DMG402029444	PGSC0003DMP400051285	Soltu.DM.04G004030.1	AT2G01930	BPC1	BASIC PENTACYSTEINE1 (BPC1) is a regulator of the homeotic Arabidopsis thaliana gene SEEDSTICK (STK); which controls ovule identity. BPC1 induces conformational changes by cooperative binding to purine-rich elements present in the STK regulatory sequence. STK is upregulated in bpc1 mutant.Along with BPC2, BPC1 binds to the promoter of and represses GALS1 thereby reducing beta 1,4- galactan accumu…	35119	5859	9	5	0.00114	0.004706
PGSC0003DMG400031049	PGSC0003DMP400054079	Soltu.DM.03G019370.1	AT2G01940	IDD15	Encodes a transcription factor that; together with IDD14 and IDD16, regulates auxin biosynthesis and transport and thus aerial organ morphogenesis and gravitropic responses. May be involved in an early event in shoot gravitropism such as gravity perception and/or a signaling process subsequent to amyloplast sedimentation as a putative transcription factor in gravity-perceptive cells.	35119	1259	9	3	0.0001793	0.002125
PGSC0003DMG400029483	PGSC0003DMP400051364	Soltu.DM.04G004270.3	AT2G02080	IDD4	C2H2 BIRD transcription factor family; its phosphorylation is induced under salinity stress by MPK6; regulating plant growth adaptation.	35119	1205	9	3	0.0001513	0.002125
PGSC0003DMG400018469	PGSC0003DMP400032176	Soltu.DM.08G003670.1	AT2G35530	bZIP16	Encodes a G group bZIP transcription factor family member that can bind cis elements with an ACGT core; such as G-box, Hex, C-box and As-1. The protein is localized in the nucleus and can homodimerize and can heterodimerize with other G group members.	35119	1333	9	3	0.0002234	0.002288
PGSC0003DMG400002660	PGSC0003DMP400004764	Soltu.DM.09G003620.1	AT2G36270	ABI5	Encodes a member of the basic leucine zipper transcription factor family; involved in ABA signalling during seed maturation and germination. The Arabidopsis abscisic acid (ABA)-insensitive abi5 mutants have pleiotropic defects in ABA response, including decreased sensitivity to ABA inhibition of germination and altered expression of some ABA-regulated genes. Comparison of seed and ABA-inducible v…	35119	1200	9	3	0.0001489	0.002125
PGSC0003DMG401023951	PGSC0003DMP400041406	Soltu.DM.06G010320.1	AT2G40340	DREB2C	Encodes a member of the DREB subfamily A-2 of ERF/AP2 transcription factor family. The protein contains one AP2 domain. There are eight members in this subfamily including DREB2A AND DREB2B that are involved in response to drought.	35119	3136	9	4	0.0005244	0.003853
PGSC0003DMG400000008	PGSC0003DMP400000025	Soltu.DM.01G032700.2	AT2G45660	SOC1	Controls flowering and is required for CO to promote flowering. It acts downstream of FT. Overexpression of (SOC1) AGL20 suppresses not only the late flowering of plants that have functional FRI and FLC alleles but also the delayed phase transitions during the vegetative stages of development. AGL20/SOC1 acts with AGL24 to promote flowering and inflorescence meristem identity.AGL20 upregulates ex…	35119	8949	9	6	0.001516	0.005677
PGSC0003DMG400000088	PGSC0003DMP400000201	Soltu.DM.01G034570.1	AT2G46270	GBF3	encodes a bZIP G-box binding protein whose expression is induced by ABA. It has been shown to bind to Adh that contains the G-box and is induced by cold and water deprivation. GBF3 has been shown to be expressed mostly in the root and dark-grown leaves. GBF3 can act as homodimers and as heterodimers with GFB1; GBF2 and GBF4. In addition, GBF3s DNA binding activity is enhanced by GIP1, GPRI1 and G…	35119	1237	9	3	0.0001675	0.002125
PGSC0003DMG400001362	PGSC0003DMP400002457	Soltu.DM.02G030790.2	AT3G02150	PTF1	a chloroplast trans-acting factor of the psbD light-responsive promoter.TCP gene involved in heterochronic control of leaf differentiation.	35119	971	9	2	0.001562	0.005681
PGSC0003DMG400007360	PGSC0003DMP400013034	Soltu.DM.11G020060.1	AT3G08500	MYB83	Encodes a putative R2R3-type MYB transcription factor (MYB83).	35119	2099	9	3	0.001257	0.005059
PGSC0003DMG400007325	PGSC0003DMP400012972	Soltu.DM.02G021850.1	AT3G12720	MYB67	Member of the R2R3 factor gene family; controls phellem cell maturation.	35119	1427	9	3	0.0002903	0.002596
PGSC0003DMG400012396	PGSC0003DMP400021916	Soltu.DM.07G023850.1	AT3G15030	PCF4	Arabidopsis thaliana TCP family transcription factor. Regulated by miR319. Involved in heterchronic regulation of leaf differentiation. Promotes hypocotyl elongation when hyperactivated. Enhance hypocotyl cell elongation by directly activating YUC5. Regulated by MIR319C.	35119	1074	9	2	0.002087	0.006321
PGSC0003DMG400017223	PGSC0003DMP400030100	Soltu.DM.09G026730.1	AT3G23250	MYB15	Member of the R2R3 factor gene family. Key regulator of lignin biosynthesis in effector-triggered immunity	35119	2481	9	5	8.615e-06	0.0003057
PGSC0003DMG400001387	PGSC0003DMP400002507	Soltu.DM.02G030370.1	AT3G30530	bZIP42	basic leucine-zipper 42;(source:Araport11)	35119	675	9	3	1.578e-05	0.0004235
PGSC0003DMG400033078	PGSC0003DMP400055848	Soltu.DM.06G026030.1	AT3G47620	TCP14	Encodes a transcription factor AtTCP14 that regulates seed germination. AtTCP14 shows elevated expression level just prior to germination. AtTCP14 is predominantly expressed in the vascular tissue of the embryo; and affects gene expression in radicles in a non-cell-autonomous manner. Modulates GA-dependent stamen filament elongation by direct activation of SAUR63 subfamily genes through conserved…	35119	1147	9	3	0.0001251	0.002125
PGSC0003DMG400015167	PGSC0003DMP400026608	Soltu.DM.03G024990.1	AT3G48430	REF6	Relative of Early Flowering 6 (REF6) encodes a Jumonji N/C and zinc finger domain-containing protein that acts as a positive regulator of flowering in an FLC-dependent pathway. REF6 mutants have hyperacetylation of histone H4 at the FLC locus. REF6 interacts with BES1 in a Y2H assay and in vitro. REF6 may play a role in brassinoteroid signaling by affecting histone methylation in the promoters of…	35119	1358	9	4	9.494e-06	0.0003057
PGSC0003DMG400004948	PGSC0003DMP400008822	Soltu.DM.04G031980.1	AT3G49690	MYB84	Putative homolog of the Blind gene in tomato. Together with RAX1 and RAX3 belong to the class R2R3 MYB genes; encoded by the Myb-like transcription factor MYB84; regulates axillary meristem formation.	35119	1719	9	2	0.007872	0.01304
PGSC0003DMG400010075	PGSC0003DMP400017852	Soltu.DM.02G029580.1	AT3G50410	OBP1	Arabidopsis Dof protein containing a single 51-amino acid zinc finger DNA-binding domain; which may play an important roles in plant growth and development.	35119	5240	9	5	0.0006144	0.004121
PGSC0003DMG400002495	PGSC0003DMP400004411	Soltu.DM.03G036460.4	AT3G50700	IDD2	zinc finger protein; similar to maize Indeterminate1 (ID1)	35119	1074	9	3	9.691e-05	0.002125
PGSC0003DMG400003709	PGSC0003DMP400006615	Soltu.DM.04G036110.1	AT3G54340	AP3	Floral homeotic gene encoding a MADS domain protein homologous to SRF transcription factors. Specifies petal and stamen identities. Associates with PISTILLATA.	35119	1369	9	2	0.004161	0.00957
PGSC0003DMG400023426	PGSC0003DMP400040516	Soltu.DM.05G025040.1	AT3G55370	OBP3	Encodes a nuclear localized Dof domain containing transcription factor expressed primarily in roots. Responsive to salicylic acid. Transgenic overexpressors have yellow leaves and short; defective roots.	35119	5931	9	7	5.043e-06	0.0003057
PGSC0003DMG400028121	PGSC0003DMP400048856	Soltu.DM.10G025990.1	AT3G56850	AREB3	Encodes an ABA-responsive element binding protein with a bZIP domain. Located in the nucleus and expressed in the embryo during seed maturation.	35119	1202	9	2	0.002878	0.007852
PGSC0003DMG400023717	PGSC0003DMP400041039	Soltu.DM.10G027100.1	AT3G57600	DREB2F	encodes a member of the DREB subfamily A-2 of ERF/AP2 transcription factor family. The protein contains one AP2 domain. There are eight members in this subfamily including DREB2A AND DREB2B that are involved in response to drought.	35119	1756	9	3	0.0006408	0.004127
PGSC0003DMG400007301	PGSC0003DMP400012930	Soltu.DM.06G000140.1	AT3G62420	BZIP53	Encodes a group-S bZIP transcription factor. Forms heterodimers with group-C bZIP transcription factors. The heterodimers bind to the ACTCAT cis-element of proline dehydrogenase gene.	35119	749	9	2	0.0007373	0.004397
PGSC0003DMG400017505	PGSC0003DMP400030569	Soltu.DM.08G022950.1	AT4G17980	NAC071	Encodes ANAC071; a transcription factor involved in cell proliferation in incised inflorescence stems.	35119	796	9	2	0.0008798	0.004492
PGSC0003DMG400007947	PGSC0003DMP400013975	Soltu.DM.04G033320.1	AT4G24240	WRKY7	Encodes a Ca-dependent calmodulin binding protein. Sequence similarity to the WRKY transcription factor gene family.	35119	501	9	2	0.0002274	0.002288
PGSC0003DMG400018352	PGSC0003DMP400031984	Soltu.DM.07G019630.1	AT4G28140	ERF54	encodes a member of the DREB subfamily A-6 of ERF/AP2 transcription factor family. The protein contains one AP2 domain. There are 8 members in this subfamily including RAP2.4. Regulated by heat shock.	35119	1993	9	3	0.001034	0.004706
PGSC0003DMG400009381	PGSC0003DMP400016578	Soltu.DM.07G020270.1	AT4G28500	ANAC073	NAC domain transcription factor involved in secondary cell wall biosynthesis.	35119	601	9	2	0.0003879	0.003123
PGSC0003DMG400003529	PGSC0003DMP400006285	Soltu.DM.02G024680.1	AT4G34590	bZIP11	Encodes a basic domain leucine zipper (bZip) transcription factor bZIP11. Translation is repressed by sucrose that results in ribosome stalling in the uORF2. Directly regulates gene expression of ASN1 and ProDH2; which are enzyme-coding genes involved in amino acid metabolism. Susceptibility factor during Pseudomonas syringae infection.	35119	738	9	2	0.0007063	0.004373
PGSC0003DMG400012660	PGSC0003DMP400022424	Soltu.DM.02G025470.1	AT4G36730	GBF1	member of a gene family encoding basic leucine zipper proteins (GBFs) which bind the G-box	35119	1200	9	3	0.0001489	0.002125
PGSC0003DMG400008914	PGSC0003DMP400015687	Soltu.DM.09G002280.1	AT5G02460	PEAR2	PEAR protein involved in the formation of a short-range concentration gradient that peaks at protophloem sieve elements; and activates gene expression that promotes radial growth. Locally promotes transcription of inhibitory HD-ZIP III genes, and thereby establishes a negative-feedback loop that forms a robust boundary that demarks the zone of cell division.	35119	5545	9	4	0.007053	0.012
PGSC0003DMG401020784	PGSC0003DMP400036123	Soltu.DM.08G011730.1	AT5G11260	HY5	Basic leucine zipper (bZIP) transcription factor. Nuclear localization. Involved in light-regulated transcriptional activation of G-box-containing promoters. Negatively regulated by Cop1. Although cytokinins do not appear to affect the gene Primes promoter activity; they appear to stabilize the protein. HY5 plays a role in anthocyanin accumulation in far-red light and blue light, but not in red l…	35119	530	9	3	6.086e-06	0.0003057
PGSC0003DMG401006771	PGSC0003DMP400011974	Soltu.DM.01G026640.1	AT5G13790	AGL15	AGL15 (AGAMOUS-Like 15) is a member of the MADS domain family of regulatory factors. Although AGL15 is preferentially expressed during embryogenesis; AGL15 is also expressed in leaf primordia, shoot apical meristems and young floral buds, suggesting that AGL15 may play a role during post-germinative development. Transgenic plants that ectopically express AGL15 show delays in the transition to flo…	35119	949	9	2	0.001463	0.005677
PGSC0003DMG400015668	PGSC0003DMP400027453	Soltu.DM.11G002540.1	AT5G16600	MYB43	Encodes a transcriptional regulator that directly activates lignin biosynthesis genes and phenylalanine biosynthesis genes during secondary wall formation.	35119	959	9	2	0.001507	0.005677
PGSC0003DMG400028700	PGSC0003DMP400049990	Soltu.DM.04G019860.1	AT5G18450	DREB2G	encodes a member of the DREB subfamily A-2 of ERF/AP2 transcription factor family. The protein contains one AP2 domain. There are eight members in this subfamily including DREB2A AND DREB2B that are involved in response to drought.	35119	2332	9	3	0.001863	0.006088
PGSC0003DMG401007392	PGSC0003DMP400013088	Soltu.DM.06G016600.1	AT5G20240	PI	Floral homeotic gene encoding a MADS domain transcription factor. Required for the specification of petal and stamen identities.	35119	2518	9	3	0.002478	0.007124
PGSC0003DMG400026136	PGSC0003DMP400045347	Soltu.DM.06G019590.1	AT5G25190	ESE3	encodes a member of the ERF (ethylene response factor) subfamily B-6 of ERF/AP2 transcription factor family. The protein contains one AP2 domain. There are 12 members in this subfamily including RAP2.11.	35119	2373	9	2	0.01901	0.02593
PGSC0003DMG400030228	PGSC0003DMP400052622	Soltu.DM.06G014100.1	AT5G25390	SHN3	encodes a member of the ERF (ethylene response factor) subfamily B-6 of ERF/AP2 transcription factor family. The protein contains one AP2 domain. There are 12 members in this subfamily including RAP2.11.	35119	3272	9	3	0.006455	0.01155
PGSC0003DMG400019455	PGSC0003DMP400033825	Soltu.DM.01G036510.1	AT5G28770	bZIP63	BASIC LEUCINE ZIPPER protein which regulates the circadian oscillator gene PSEUDO RESPONSE REGULATOR7 (PRR7) to change the circadian phase in response to sugars. It upregulates PRR7 in response to low energy. bZIP63 and PRR7 are required for correct oscillator phase under light/dark cycles. bZIP protein BZO2H3 mRNA; partial cds	35119	764	9	2	0.0007811	0.004491
PGSC0003DMG400003719	PGSC0003DMP400006630	Soltu.DM.04G036290.2	AT5G42520	BPC6	Encodes a member of the BASIC PENTACYSTEINE (BPC) proteins. BPC proteins are plant-specific transcription factors present throughout land plants. BPC transcription factor family is integral for a wide range of processes that support normal growth and development.	35119	4238	9	3	0.01615	0.02321
PGSC0003DMG400010478	PGSC0003DMP400018532	Soltu.DM.10G024000.1	AT5G44160	IDD8	NUC is a member of the BIRD group of transcriptional regulators and is required for the formative divisions that pattern the root. the ground tissue into cortex and endodermis.	35119	1269	9	3	0.0001848	0.002125
PGSC0003DMG400024145	PGSC0003DMP400041754	Soltu.DM.08G003130.1	AT5G45300	BAM8	Encodes a beta-amylase-like protein present in the nucleus rather than targeted to the chloroplast. Contains BRASSINAZOLE RESISTANT1 (BZR1)-type DNA binding domains. Activates gene expression in protoplast transactivation assays.	35119	692	9	2	0.0005856	0.004099
PGSC0003DMG400019535	PGSC0003DMP400033945	Soltu.DM.03G030200.1	AT5G62470	MYB96	Encodes a R2R3 type Myb transcription factor whose expression is strongly induced by abscisic acid. Mediates abscisic acid signaling during drought stress response. Promotes seed fatty acid accumulation.	35119	2209	9	2	0.01567	0.02272
PGSC0003DMG400018090	PGSC0003DMP400031524	Soltu.DM.03G026810.1	AT5G62940	DOF5.6	HCA2 induces the formation of interfascicular cambium and regulates vascular tissue development in the aerial parts of the plant. Evidence from both gain of function and dominant negative alleles. PEAR protein involved in the formation of a short-range concentration gradient that peaks at protophloem sieve elements; and activates gene expression that promotes radial growth. Locally promotes trans…	35119	4592	9	4	0.003039	0.008066
PGSC0003DMG400018112	PGSC0003DMP400031556	Soltu.DM.03G026060.1	AT5G63090	LOB	Involved in lateral organ development	35119	2433	9	2	0.02032	0.0273
PGSC0003DMG400012684	PGSC0003DMP400022483	Soltu.DM.02G025440.1	AT5G66730	IDD1	C2H2-like zinc finger protein;(source:Araport11)	35119	1052	9	2	0.001966	0.006088
PGSC0003DMG400007951	PGSC0003DMP400013982	Soltu.DM.04G033390.1	AT5G67190	DEAR2	encodes a member of the DREB subfamily A-5 of ERF/AP2 transcription factor family. The protein contains one AP2 domain. There are 16 members in this subfamily including RAP2.1; RAP2.9 and RAP2.10.	35119	1342	9	2	0.003933	0.009451
