# Supplementary material for: Genome-Wide Analysis of Trehalose-6-Phosphate Phosphatases (TPP) Gene Family in Potato (Solanum tuberosum) Reveals Functional Divergence Under Stress
Source: Plants (Basel). 2025 Oct 29;14(21):3300. doi: 10.3390/plants14213300 (PMC12608325; doi:10.3390/plants14213300)
Supplement: Supplementary file 1 [file plants-14-03300-s001.zip › Table S4. Transcriptome data of StTPP genes expression pattern from Spud DB.xlsx]

## Sheet: 1-Figure 6
Name	Locus ID (V6)	Root	Shoot	Callus	Petioles	Stolons	Leaves	Tubers	Sepals	Carpels	Stamens	Petals	Whole Mature Flowers	Immature whole fruit	Mature whole fruit
StTPP1	Soltu.DM.03G015270.1	1.01357	2.193	1.31778	0.387029	4.60737	0.648745	4.00662	0	0.793138	2.02798	0	5.2354	0.810106	0
StTPP2	Soltu.DM.03G022770.1	1.36608	2.64254	4.3381	0.462919	10.6787	1.19847	10.0919	1.45047	2.19961	0.062354	0.245436	0.316734	6.05905	4.18433
StTPP3	Soltu.DM.04G021620.1	5.37221	28.6189	1.24952	9.21631	5.84558	15.7937	3.30191	19.4299	5.0793	3.27828	15.2738	12.1234	2.23007	1.6624
StTPP4	Soltu.DM.04G029210.1	1.41068	3.11761	5.30823	0.462353	16.3143	0.123105	21.3384	0.732233	0.532609	0.341906	0.733281	1.17349	1.93802	1.27445
StTPP5	Soltu.DM.04G037760.1	0	0	0	0	0	0	0	0	0	0	0	0	0	0
StTPP6	Soltu.DM.04G037770.1	0	0	0	0	0	0	0	0	0	0	0	0	0	0
StTPP7	Soltu.DM.05G021910.1	0	0.994234	0	2.23747	1.0455	0	4.7726	0.262688	0	0	0	0	0	0
StTPP8	Soltu.DM.06G017740.1	1.38417	0.347948	2.9792	0.118191	0.809636	0.0900324	0.389167	0.702883	1.35818	15.7317	5.09468	4.57028	1.54586	0.27597
StTPP9	Soltu.DM.08G025340.1	2.44881	0.398751	4.70648	0.510562	0.72441	0.59594	0.281955	2.97105	3.3712	19.93	30.7011	8.49452	5.74592	1.58845

## Sheet: 2-Figure 7B
Name	Locus ID (V6)	ABA (50 μM, 24h)	IAA (10 μM, 24h)	GA3 (50 μM, 24h)	BAP (10 μM, 24h)
StTPP1	Soltu.DM.03G015270.1	-2.23227	-0.30079	0.475582	-0.38052
StTPP2	Soltu.DM.03G022770.1	0.706343	-0.629916	-0.00374915	0.0712926
StTPP3	Soltu.DM.04G021620.1	-0.88179	-0.200953	-0.172346	-0.416706
StTPP4	Soltu.DM.04G029210.1	-0.432912	-0.279626	-0.134662	-0.136853
StTPP5	Soltu.DM.04G037760.1	0	0	0	0
StTPP6	Soltu.DM.04G037770.1	0	0	0	0
StTPP7	Soltu.DM.05G021910.1	0.500457	-9.73302	-9.73302	1.34413
StTPP8	Soltu.DM.06G017740.1	6.71503	8.49873	9.12987	8.35794
StTPP9	Soltu.DM.08G025340.1	1.0267	0.210255	0.880652	-10.9801

## Sheet: 3-Figure 7C
Name	Locus ID (V6)	Salt (150 mM NaCl, 24 h)	Mannitol (260 μM, 24h)	Heat (35 ℃)
StTPP1	Soltu.DM.03G015270.1	1.17429	1.21587	-10.9644
StTPP2	Soltu.DM.03G022770.1	-0.175778	0.339162	0.461374
StTPP3	Soltu.DM.04G021620.1	1.17791	0.601343	-0.634465
StTPP4	Soltu.DM.04G029210.1	1.11382	0.31594	2.29202
StTPP5	Soltu.DM.04G037760.1	0	0	0
StTPP6	Soltu.DM.04G037770.1	0	0	0
StTPP7	Soltu.DM.05G021910.1	10.7382	10.8961	-9.38214
StTPP8	Soltu.DM.06G017740.1	9.70799	8.30757	3.35517
StTPP9	Soltu.DM.08G025340.1	0.589365	0.245091	1.24309

## Sheet: 4-Figure 7D
Name	Locus ID (V6)	P. infestans Infected Leaves (24 h/48 h/72 h)	BABA Treated Leaves (24 h/48 h/72 h)	BTH Treated Leaves (24 h/48 h/72 h)
StTPP1	Soltu.DM.03G015270.1	-0.843216	0.527169	-2.33151
StTPP2	Soltu.DM.03G022770.1	-0.640467	0.300271	-0.316501
StTPP3	Soltu.DM.04G021620.1	-0.614074	-3.86131	0.0652992
StTPP4	Soltu.DM.04G029210.1	-2.14002	-0.151926	-1.03598
StTPP5	Soltu.DM.04G037760.1	0	0	0
StTPP6	Soltu.DM.04G037770.1	0	0	0
StTPP7	Soltu.DM.05G021910.1	0	0	0
StTPP8	Soltu.DM.06G017740.1	-0.387588	-0.83354	-1.00052
StTPP9	Soltu.DM.08G025340.1	-2.86855	-1.63676	-9.68464
