# Supplementary material for: Genome-Wide Analysis of Trehalose-6-Phosphate Phosphatases (TPP) Gene Family in Potato (Solanum tuberosum) Reveals Functional Divergence Under Stress
Source: Plants (Basel). 2025 Oct 29;14(21):3300. doi: 10.3390/plants14213300 (PMC12608325; doi:10.3390/plants14213300)
Supplement: Supplementary file 1 [file plants-14-03300-s001.zip › Table S5. Accession numbers of transcriptomic data from Spud DB.xlsx]

## Sheet: Sheet1
Supplemental Table S1. Accession numbers of transcriptomic data from Spud DB
Accession Number	sample
SRR122118	Roots (in vitro, Media B)
SRR122122	Roots (in vitro, Media B)
SRR124127	Shoots (in vitro, Media B)
SRR122113	Callus
SRR122123	Callus
SRR122130	Petioles
SRR122139	Petioles
SRR124130	Stolons (above & below ground)
SRR122108	Stolons (above & below ground)
SRR124126	Leaves
SRR122136	Tubers (Whole, Sample 1)
SRR122114	Tubers (Whole, Sample 2)
SRR122109	Tubers (Whole, Sample 2)
SRR122121	Sepals
SRR122137	Carpels
SRR122111	Stamens
SRR124132	Petals
SRR124131	Whole Mature Flowers
SRR122124	Whole Mature Flowers
SRR122127	Immature whole fruit
SRR122132	Mature whole fruit
SRR122126	Control (IAA; GA3; BAP; ABA, Whole Plant in vitro, Media C)
SRR122138	ABA - 24hr, 50uM
SRR122117	IAA - 24hr, 10uM
SRR122119	GA3 - 24hr, 50uM
SRR124121	BAP - 24hr, 10uM
SRR122131	Control (Salt; Mannitol, Whole Plant in vitro, Media B)
SRR122120	Salt - 150mM NaCl, 24hr
SRR122128	Mannitol - 260uM, 24hr
SRR122112	Control (35℃ treatment, Whole Plant in vitro, Media A)
SRR122115	Heat - 24hr, 35℃
SRR122140	Control (Biotic Stress)
SRR122116	P. infestans Infected Leaves (24hr/48hr/72hr)
SRR122125	BABA Treated Leaves (24hr/48hr/72hr)
SRR122135	BTH Treated Leaves (24hr/48hr/72hr)
