# Supplementary material for: Genome-Wide Analysis of Trehalose-6-Phosphate Phosphatases (TPP) Gene Family in Potato (Solanum tuberosum) Reveals Functional Divergence Under Stress
Source: Plants (Basel). 2025 Oct 29;14(21):3300. doi: 10.3390/plants14213300 (PMC12608325; doi:10.3390/plants14213300)
Supplement: Supplementary file 1 [file plants-14-03300-s001.zip › Table S6. Primers used in this exprement.xlsx]

## Sheet: Sheet1
Table S5. Primers used in this exprement
Primer name	Sequence（5' to 3'）
StTPP1-qF	TGCTATGCGTGCTGCTGT
StTPP1-qR	ATGCCGTGACTACCAGCG
StTPP2-qF	GGACGCAGCAAAGGGGAA
StTPP2-qR	CACCTACAGCTGAGCGCA
StTPP3-qF	TGGTGCAACATCCATCAGCA
StTPP3-qR	GGGGGAAAGAGTGCCATCA
StTPP4-qF	TGCTGGAAGTCATGGAATGG
StTPP4-qR	CAGGTTGGCAGAGTACAGTTT
StTPP7-qF	CCCATTGTTGATGACCCTGAT
StTPP7-qR	TCTCTGCATCTCCCACTAACT
StTPP8-qF	CGACAAACTCATGGGCGG
StTPP8-qR	GGGAGCACATCATGGCTGT
StTPP9-qF	ACCCTCGGCTACGGCTAA
StTPP9-qR	AGCACGTCTCTGGGGGTA
StACT-qF	GTCCTCTTCCAGCCATCCATGATTG
StACT-qR	AGCCACCACTGAGCACAATGGTTAC
TPP3-eGFP-inF	AGCTCGAATTTCCCCtctagaATGACTCAGCAGAATGTGGTA
TPP3- eGFP-inR	ATCaagcttgcatgcctgcagGTTCCTTAGAGATGCTTTCAT
TPP9-eGFP-inF	AGCTCGAATTTCCCCtctagaATGGACTTGAATTCGGCACAA
TPP9- eGFP-inR	ATCaagcttgcatgcctgcagTATCTCATCAACTTCCATCGT
